# Supplementary material for: ThermoPred: AI-Enhanced Quantum Chemistry Data Set and ML Toolkit for Thermochemical Properties of API-Like Compounds and Their Degradants
Source: J Chem Inf Model. 2025 Dec 3;65(24):13004–11. doi: 10.1021/acs.jcim.5c01320 (PMC12728917; doi:10.1021/acs.jcim.5c01320)
Supplement: Supplementary file 2 [file ci5c01320_si_002.csv]

Id	SCF_Energy	Gibbs_Energy_SCF+G_corr	Enthalpie_SCF+H_Corr	Energy_thermal_SCF+U_Corr	Energy_ZeroPoint_SCF+ZPE_Corr	Gibbs_Corr	Enthalpie_Corr	Energy_thermal(U)_Corr	ZPE_corr	Rotational_LnQ	Translational_LnQ	Eletronic_LnQ	vibrationalBot_LnQ	vibrationalV0_LnQ	InternalEnergy_KCal/Mol	HeatCapacity_Cal/Mol-Kelvin	Entropy_Cal/Mol-Kelvin	MolOPT_XYZ	Smiles	Mass
0	-1956.20507238	-1955.779399	-1955.688389	-1955.689333	-1955.716601	0.425674	0.516683	0.515739	0.488472	17.209442	19.566991	0.0	-450.837388	66.51017	323.631	101.821	191.546	56 Molecule: 0 6 -8.087942 -2.345816 0.624531 7 -7.328618 -1.112864 0.637956 6 -7.640662 -0.141111 1.661635 6 -6.292911 -0.960360 -0.255555 8 -6.086447 -1.740432 -1.175580 7 -5.516498 0.172295 -0.070031 6 -4.330332 0.332288 -0.905775 6 -3.202373 -0.662547 -0.555168 6 -2.280698 -0.074675 0.512152 6 -1.508058 1.146436 -0.040387 6 -0.142648 0.732228 -0.597579 6 0.678404 1.889775 -1.183352 7 0.886775…	CN(C)C(=O)NC1CCC(CCNCCNc2cccc(Cl)c2Cl)CC1	400.17966694
1000	-1162.90225205	-1162.625402	-1162.549975	-1162.550919	-1162.572066	0.27685	0.352277	0.351333	0.330186	16.231131	19.255454	0.0	-293.215828	56.489292	220.465	80.239	158.751	41 Molecule: 1000 6 -5.897677 2.018925 -0.102688 7 -4.699768 2.600733 0.480453 6 -3.455882 2.071410 -0.058753 6 -3.250566 0.560395 0.135444 6 -1.844912 0.117995 -0.249894 8 -1.593997 0.651991 -1.515451 8 -1.000198 0.734545 0.753485 6 0.351750 0.701683 0.550833 6 1.126043 -0.178591 1.307786 6 2.504267 -0.204666 1.139478 6 3.104331 0.643685 0.211066 6 4.584251 0.569192 -0.022905 9 5.094254 1.759753…	CNCCC(O)(Oc1ccc(C(F)(F)F)cc1)c1ccccc1	325.128963476
10000	-56.5129422025	-56.497083	-56.474209	-56.475153	-56.478011	0.015859	0.038733	0.037789	0.034931	5.364234	14.831282	0.0	-16.796219	20.200126	23.713	6.277	48.144	4 Molecule: 10000 7 -0.000001 0.000006 -0.117526 1 0.859818 0.376450 0.274231 1 -0.755939 0.556366 0.274235 1 -0.103875 -0.932859 0.274215	N	17.026549096
10001	-114.446031241	-114.440369	-114.414906	-114.41585	-114.418715	0.005662	0.031125	0.030181	0.027316	7.247121	15.681445	0.0	-5.996708	22.934072	18.939	6.389	53.592	4 Molecule: 10001 6 -0.527223 0.000000 0.000001 8 0.674167 0.000000 -0.000000 1 -1.114996 -0.937688 -0.000001 1 -1.114997 0.937687 -0.000001	C=O	30.010564684
10002	-2324.5542055	-2324.340178	-2324.243274	-2324.244218	-2324.273262	0.214027	0.310932	0.309988	0.280944	17.370986	19.805025	0.0	-226.679606	70.872144	194.52	103.214	203.953	42 Molecule: 10002 8 7.203287 -0.317503 1.009938 6 6.429017 -1.236384 1.156140 6 4.993204 -1.178981 0.817711 6 4.526520 -0.108445 0.140006 6 5.362685 1.063339 -0.332243 8 5.303495 2.146330 0.177924 8 6.075742 0.748690 -1.414421 7 3.191494 0.004477 -0.169581 6 2.514145 0.578967 -1.248461 8 2.791389 1.477946 -1.985570 6 1.338654 -0.396270 -1.067692 7 0.063420 0.207683 -0.853182 6 -1.002351 -0.59476…	O=CC1=C(C(=O)O)N2C(=O)C(NC(=O)C(=NOCC(=O)O)c3csc(N=O)n3)C2SC1	468.999818932
10003	-1155.7396064	-1155.482128	-1155.405855	-1155.406799	-1155.428489	0.257479	0.333751	0.332807	0.311117	16.546031	19.309768	0.0	-272.699277	56.809412	208.839	81.663	160.529	40 Molecule: 10003 6 -1.073713 2.297252 -0.926602 7 -1.698807 1.023143 -0.630258 6 -1.110518 -0.224591 -0.613731 6 0.354636 -0.414160 -0.849002 7 1.114826 0.198236 0.231374 6 2.503795 0.119618 0.240237 6 3.197677 0.443445 1.418708 6 4.579117 0.421149 1.448023 6 5.322666 0.074288 0.311979 6 6.800502 0.123806 0.375748 7 7.533335 0.966097 0.977917 7 7.624604 -0.929118 -0.287447 8 6.976190 -1.854612 …	Cn1c(CNc2ccc(C(=N)N=O)cc2)nc2cc(C(=O)O)ccc21	337.11748934
10006	-1591.9067581	-1591.61691	-1591.526019	-1591.526963	-1591.554244	0.289848	0.38074	0.379795	0.352515	17.698588	19.736695	0.0	-306.982784	66.370519	238.325	103.638	191.296	48 Molecule: 10006 6 4.114611 3.023824 0.613481 6 2.634655 2.884658 0.393189 6 1.768790 3.971162 0.512078 6 0.402208 3.835705 0.303002 6 -0.137322 2.588748 -0.016975 6 -1.619546 2.518232 -0.226971 8 -2.270991 3.496659 -0.538456 7 -2.173481 1.270867 -0.017901 6 -3.511341 0.891924 -0.156383 6 -4.511922 1.732015 -0.652080 6 -5.804316 1.232940 -0.755170 6 -6.145456 -0.066819 -0.385259 6 -7.569542 -0.…	Cc1ccc(C(=O)Nc2ccc(C=O)c(C(F)(F)F)c2)cc1C#Cc1cnc2cccnn12	448.1147103800001
10007	-879.121045015	-878.856853	-878.790856	-878.791801	-878.810339	0.264192	0.330189	0.329244	0.310706	15.312903	18.932392	0.0	-279.809806	49.263844	206.604	69.687	138.901	37 Molecule: 10007 6 -4.043287 -1.320837 -1.257927 6 -3.476376 -0.866713 0.080621 7 -2.987080 0.517526 0.061035 6 -2.517833 0.910077 1.393209 6 -2.203699 2.398209 1.503193 6 -2.025006 0.783583 -1.000505 6 -0.766351 -0.074450 -0.892345 8 -0.708360 -1.211621 -1.311056 7 0.282396 0.545678 -0.216979 6 1.543519 -0.002844 -0.044628 6 2.684722 0.816426 -0.217104 6 2.597394 2.265630 -0.472518 8 1.579925 …	CCN(CC)CC(=O)Nc1c(C=O)cccc1C=O	262.131742436
10009	-1578.89043365	-1578.477134	-1578.379052	-1578.379996	-1578.410723	0.4133	0.511382	0.510437	0.479711	17.77221	19.786313	0.0	-437.73178	70.337297	320.304	117.198	206.431	59 Molecule: 10009 7 -6.439819 -3.557522 -0.233753 6 -5.093085 -3.629855 -0.099328 8 -4.465002 -4.672815 -0.011813 6 -4.403028 -2.314404 -0.066448 7 -5.066776 -1.162880 -0.161010 7 -4.149504 -0.197642 -0.085787 6 -4.578944 1.161999 -0.150781 6 -5.600094 1.496777 -1.038046 6 -6.065963 2.800783 -1.096325 6 -5.503927 3.775228 -0.270296 8 -5.993369 5.039167 -0.373991 6 -4.484104 3.433727 0.618160 6 -…	NC(=O)c1nn(-c2ccc(O)cc2)c2c1CCN(c1ccc(NCCCCC(=O)O)cc1)C2=O	463.1855689
1001	-3005.35240872	-3005.026689	-3004.91856	-3004.919504	-3004.956338	0.325719	0.433849	0.432905	0.396071	17.461436	20.139193	0.0	-344.974179	74.50991	271.652	134.943	227.578	56 Molecule: 1001 6 5.223406 -3.847346 -0.959726 8 4.334050 -3.025784 -0.213606 7 4.612465 -1.709048 -0.464476 6 3.854621 -0.906004 0.179942 6 2.757186 -1.252062 1.169006 8 2.635145 -0.597167 2.189365 7 1.905836 -2.245139 0.828171 6 0.709850 -2.397177 1.598768 6 -0.344977 -3.270008 0.904517 8 -0.364468 -4.367934 0.423619 7 -1.296554 -2.265438 0.967777 6 -2.391386 -2.075647 0.097835 6 -2.111297 -2…	CON=C(C(=O)NC1C(=O)N(C(C(=O)O)=C(CO)CSc2nc(=O)c(O)nn2C)C1S)c1csc(N=O)n1	586.0358871560002
10012	-1640.0861759	-1639.843065	-1639.759504	-1639.760448	-1639.785007	0.243111	0.326672	0.325728	0.301169	16.785705	19.643417	0.0	-257.482302	61.490065	204.397	92.01	175.869	42 Molecule: 10012 8 -0.088657 -0.028093 -0.404019 7 -0.384626 -0.939289 -1.127458 6 -1.274915 -1.958438 -0.481537 6 -0.349306 -3.176346 -0.245076 6 0.753255 -2.820388 0.740620 8 0.502354 -2.781910 1.935187 7 2.011111 -2.525900 0.270438 6 2.965845 -1.996279 1.240019 6 2.863868 -0.473019 1.256828 7 2.963656 -0.017334 -0.128942 6 2.732025 -0.779289 -1.232462 7 2.848518 -0.068156 -2.324147 7 3.15423…	O=NC(CC(=O)N1CCn2c(nnc2C(F)(F)F)C1)Cc1cc(F)c(F)cc1F	421.0973439760001
10014	-1910.48529298	-1909.947869	-1909.829723	-1909.830667	-1909.868665	0.537424	0.65557	0.654626	0.616628	18.165463	20.039218	0.0	-569.193346	83.886482	410.784	143.127	248.66	74 Molecule: 10014 6 5.686249 4.109761 -0.185394 6 5.274445 2.938987 0.714772 6 3.959169 2.329762 0.279437 6 2.770516 2.839862 0.802607 6 1.516117 2.368546 0.403825 6 0.296281 2.937186 1.040272 6 0.371049 3.361563 2.484787 7 -0.850258 3.117177 0.497935 8 -0.892717 2.773544 -0.847845 6 -2.203778 2.989768 -1.327227 6 -3.187458 1.928911 -0.887593 6 -4.542704 2.069359 -1.166893 6 -5.444193 1.088981 -…	CCc1cc(C(C)=NOCc2ccc(C3(O)CCCCC3)c(C(F)(F)F)c2)ccc1CNCC(C=O)C(=O)O	548.2498068799998
10015	-1693.75733561	-1693.259418	-1693.150824	-1693.151768	-1693.187383	0.497917	0.606511	0.605567	0.569952	17.839836	19.940262	0.0	-527.351371	76.293653	379.999	135.188	228.556	69 Molecule: 10015 6 5.136256 4.257792 0.642116 6 3.982701 4.459776 0.009074 6 2.899833 3.438343 -0.158529 8 1.751263 3.790052 -0.377914 7 3.332205 2.146318 -0.042212 6 2.575808 0.977207 0.015799 6 1.168889 0.999568 0.008485 6 0.428928 -0.175885 0.039923 7 -0.958677 -0.259278 0.035936 6 -1.920978 0.720917 0.013884 7 -1.553859 2.000859 -0.003662 6 -2.558438 2.880579 -0.028758 6 -3.889344 2.514779 …	C=CC(=O)Nc1cc(Nc2nccc(-c3cn(C)c4ccccc34)n2)c(OC)cc1[N+](C)([O-])C=CN(C)C	513.2488378520002
10016	-1940.67725396	-1940.18123	-1940.077329	-1940.078273	-1940.112918	0.496024	0.599925	0.598981	0.564336	17.111222	19.88965	0.0	-525.34672	72.350011	375.866	131.597	218.677	67 Molecule: 10016 6 -6.708508 -0.054054 1.443617 6 -5.291438 -0.593724 1.439771 6 -4.467148 -0.119173 2.625189 8 -4.686565 -0.113056 0.213165 6 -3.646765 -0.810520 -0.253073 8 -3.186287 -1.790721 0.280745 6 -3.157513 -0.222522 -1.567013 6 -4.162712 -0.572452 -2.667734 7 -1.851493 -0.770958 -1.901466 15 -0.500280 -0.730357 -0.904686 8 0.724605 -0.475247 -1.706169 6 -0.387678 -2.248699 0.129867 8 …	CC(C)OC(=O)C(C)NP(=O)(COC(C)CN1C=NCC(N)=NCNC1=O)Oc1ccccc1	496.219919406
10017	-1016.81899371	-1016.473982	-1016.407681	-1016.408626	-1016.428083	0.345012	0.411312	0.410368	0.39091	15.73364	19.160389	0.0	-365.407017	48.611976	257.51	79.803	139.541	45 Molecule: 10017 6 -4.786898 -2.039502 0.166623 8 -3.381878 -2.003929 0.306988 6 -2.758357 -0.812905 0.050705 6 -3.377275 0.364614 -0.318686 6 -2.571292 1.472101 -0.574870 6 -1.187942 1.426506 -0.454019 6 -0.539647 0.240677 -0.026754 6 -1.359972 -0.870845 0.184706 8 -0.825499 -2.089615 0.510257 6 0.991138 0.125697 0.177388 6 1.325636 -0.811305 1.334597 6 2.386932 -1.617395 1.339185 6 3.359874 -…	COc1ccc2c(c1O)C1(C=CC(O)CC1O)CCN(C)C2	305.16270821600006
10018	-695.668064203	-695.39756	-695.333399	-695.334343	-695.351475	0.270504	0.334666	0.333721	0.316589	15.441812	18.67056	0.0	-286.494788	48.809179	209.413	63.212	135.039	36 Molecule: 10018 6 1.693498 -3.097620 -0.114645 6 2.291314 -1.720657 -0.056212 6 3.663325 -1.507898 -0.015756 6 4.194039 -0.218885 0.038075 6 3.332346 0.870302 0.051408 6 3.879353 2.244457 0.107890 8 3.204093 3.247666 0.122648 6 1.944575 0.687440 0.011752 6 1.430763 -0.600373 -0.041586 8 0.106387 -0.896537 -0.083007 6 -0.816048 0.180897 -0.069186 6 -2.214099 -0.404949 -0.119178 6 -3.282863 0.68…	Cc1ccc(C=O)cc1OCCCC(C)C	220.14632988
10019	-554.563719313	-554.412517	-554.360523	-554.361467	-554.372868	0.151203	0.203196	0.202252	0.190851	14.027601	18.238757	0.0	-160.141116	41.992	126.915	41.57	109.429	23 Molecule: 10019 6 4.368498 0.135466 0.629071 6 3.513025 0.199276 -0.641306 6 2.045918 0.041162 -0.335833 6 1.269568 1.104776 0.127668 6 -0.065722 0.898084 0.439048 6 -0.600095 -0.383494 0.279854 6 -2.035264 -0.691953 0.623861 6 -3.046470 0.197392 -0.065815 8 -2.830812 1.255542 -0.599167 8 -4.282306 -0.333478 0.015007 7 0.124797 -1.412190 -0.163756 6 1.407121 -1.191858 -0.458069 1 4.233254 -0.8…	CCc1ccc(CC(=O)O)nc1	165.078978592
10020	-1140.01695658	-1139.872555	-1139.815539	-1139.816483	-1139.830164	0.144401	0.201418	0.200474	0.186793	15.130501	18.793975	0.0	-152.937633	44.89712	125.799	51.986	120.001	25 Molecule: 10020 8 -1.643947 2.802260 0.074026 6 -1.806051 1.619080 0.000893 7 -2.897464 1.054896 -0.670381 6 -3.531140 -0.169351 -0.441932 8 -4.669618 -0.363552 -0.769481 16 -2.537518 -1.408590 0.363337 6 -0.931422 -0.589573 0.071693 6 0.177006 -1.331050 0.807562 6 1.542147 -0.800185 0.442335 6 2.324927 -1.452302 -0.514251 6 3.567816 -0.960485 -0.887869 6 4.048811 0.209643 -0.300267 8 5.271968…	O=C1NC(=O)SC(Cc2ccc(O)cc2)O1	239.025228768
10025	-1837.92149153	-1837.400567	-1837.291617	-1837.292561	-1837.329196	0.520925	0.629875	0.628931	0.592296	17.731662	19.966226	0.0	-551.718823	75.590217	394.66	138.912	229.305	71 Molecule: 10025 6 4.896100 2.538175 -1.488788 6 4.282392 1.151049 -1.295329 6 2.748923 1.158407 -1.334087 6 2.218504 1.422705 0.079109 6 2.433082 0.164359 0.950627 6 1.307079 -0.862960 0.758858 8 1.450601 -1.954218 1.661152 6 -0.079550 -0.245214 0.934485 6 -0.349009 0.934218 -0.013425 6 -0.541780 0.422012 -1.445972 6 0.787370 1.973225 0.139817 6 0.466393 2.699050 1.465833 6 -1.053190 2.543593 …	CC1CC2C(C(O)CC3(C)C2CCC3(O)C(=O)COC(=O)CCC(=O)O)C(C)(C2OC2C(=O)C=O)C1=O	522.2101119079998
10027	-857.842438091	-857.666145	-857.613197	-857.614141	-857.626478	0.176293	0.229241	0.228297	0.21596	14.009254	18.318417	0.0	-186.714643	42.011478	143.259	44.068	111.439	25 Molecule: 10027 6 -3.747047 -0.005123 0.346024 7 -2.421688 -0.402707 -0.091583 6 -2.218763 -1.828929 -0.243234 6 -1.445657 0.544238 -0.206921 8 -1.664342 1.733706 -0.022075 6 -0.027349 0.071658 -0.571263 6 0.606086 -0.735060 0.599903 6 1.956275 -0.044172 0.832541 16 3.260709 -0.668030 -0.301107 6 1.621022 1.396008 0.456479 7 0.860639 1.215133 -0.778648 1 -3.770448 1.078889 0.437568 1 -4.497083…	CN(C)C(=O)C1CC(S)CN1	174.082684068
10028	-1449.04730199	-1448.721414	-1448.643761	-1448.644705	-1448.667368	0.325888	0.403541	0.402597	0.379934	16.384917	19.38787	0.0	-345.153067	57.240184	252.634	86.919	163.435	46 Molecule: 10028 8 1.348965 3.517839 -1.869875 6 1.567499 3.428568 -0.687909 6 1.385041 2.168273 0.128867 7 0.974903 1.026264 -0.656621 6 2.021832 0.348715 -1.412767 6 2.790286 -0.688873 -0.596665 7 3.609333 -0.044916 0.433683 6 4.048926 -0.958444 1.481647 6 4.979291 -2.065535 0.987914 8 6.081957 -1.521512 0.280211 6 -0.223936 0.382524 -0.471595 7 -0.331216 -0.832738 -0.887009 6 -1.480897 -1.60…	O=CCN(CCNCCO)C1=Nc2ccccc2Sc2ccccc21	355.135447912
10029	-230.137545196	-230.077245	-230.044569	-230.045513	-230.050288	0.060301	0.092976	0.092032	0.087257	10.661692	16.770712	0.0	-63.86522	28.549702	57.751	16.003	68.771	10 Molecule: 10029 8 -1.353247 -0.596650 0.054077 6 -0.679064 0.609057 -0.282910 6 0.733331 0.575527 0.278648 8 1.399267 -0.581709 -0.163056 1 -1.558415 -0.568654 0.999779 1 -0.639310 0.628570 -1.375004 1 -1.230473 1.493329 0.063313 1 1.307461 1.443553 -0.059497 1 0.687658 0.614893 1.381501 1 0.739319 -1.292321 -0.112682	OCCO	62.036779432
1003	-860.937420965	-860.693871	-860.62509	-860.626034	-860.644248	0.24355	0.312331	0.311386	0.293173	15.622573	18.867992	0.0	-257.947734	52.555625	195.398	66.265	144.76	35 Molecule: 1003 6 -7.265781 0.118231 1.156937 6 -5.759486 -0.095211 1.030552 6 -5.371668 -0.653564 -0.339964 6 -3.881531 -0.939691 -0.493491 7 -3.116893 0.290916 -0.489472 6 -1.744547 0.312968 -0.468934 6 -0.983857 -0.847959 -0.700719 6 0.401481 -0.787793 -0.699089 6 1.064097 0.418236 -0.465752 6 2.533276 0.531884 -0.448778 8 3.156546 1.545001 -0.233014 8 3.152047 -0.646302 -0.732825 6 4.556670…	CCCCNc1ccc(C(=O)OCC(=O)O)cc1	251.115758024
10030	-1887.19308454	-1886.665614	-1886.56369	-1886.564634	-1886.599735	0.52747	0.629394	0.62845	0.593349	17.323662	19.983382	0.0	-558.651326	69.773422	394.358	138.494	214.518	71 Molecule: 10030 6 4.202772 4.191414 -1.208916 6 4.049676 3.427277 0.074592 8 3.221412 3.625854 0.927098 8 4.956834 2.428777 0.155516 6 4.772603 1.557310 1.253496 6 3.500148 0.726337 1.174204 8 3.150933 0.045677 2.116880 8 2.925555 0.813027 -0.011783 6 1.818753 -0.005106 -0.494944 8 1.962715 0.048162 -1.864612 6 1.888084 -1.490237 -0.056583 8 2.798233 -2.184263 -0.883862 6 3.942306 -2.760005 -0…	CC(=O)OCC(=O)OC1(O)C(OC(C)(C)O)CC2C3CC(F)C4=CC(=O)C=CC4(C)C3(F)C(O)CC21C	528.217089108
10033	-1042.62130171	-1042.352234	-1042.281869	-1042.282813	-1042.302587	0.269067	0.339433	0.338489	0.318715	16.011831	19.150379	0.0	-284.973059	52.582715	212.405	74.264	148.097	39 Molecule: 10033 6 -3.373511 -3.631401 -0.130704 8 -3.788076 -2.280955 -0.101677 6 -2.823182 -1.345747 -0.049357 6 -1.477675 -1.595077 -0.021958 6 -0.545121 -0.521766 0.038658 7 0.767134 -0.830495 0.067049 6 1.626324 0.179457 0.152965 7 2.953089 -0.115399 0.199202 6 3.987004 0.912994 0.165430 6 5.098194 0.482427 -0.784475 7 5.730618 -0.757899 -0.314544 6 4.859479 -1.574480 0.531072 6 3.381995 -…	COc1cc2nc(N3CCNCC3)nc(N=O)c2cc1OC	303.133139404
10034	-420.841984787	-420.740065	-420.699227	-420.700172	-420.707471	0.10192	0.142757	0.141813	0.134513	12.567214	17.710118	0.0	-107.945193	34.520003	88.989	26.251	85.949	16 Molecule: 10034 8 -2.476952 0.617526 -0.246438 6 -1.447610 0.024582 -0.049565 8 -1.356867 -1.045104 0.763597 6 -0.095703 0.420409 -0.615910 6 0.720799 1.198640 0.453334 6 2.087176 0.503434 0.402713 6 1.687953 -0.909008 -0.009848 8 0.667545 -0.711280 -0.979078 1 -2.254157 -1.209915 1.102399 1 -0.286753 1.017069 -1.511442 1 0.763627 2.266241 0.233068 1 0.270603 1.073526 1.442973 1 2.618341 0.542…	O=C(O)C1CCCO1	116.047344116
10035	-1770.62921481	-1770.154951	-1770.055937	-1770.056881	-1770.089603	0.474264	0.573278	0.572334	0.539612	17.286824	19.843517	0.0	-502.300043	69.210946	359.145	125.832	208.392	64 Molecule: 10035 7 5.175878 -1.367050 -3.222547 6 4.141163 -1.025603 -2.256637 6 4.592121 -0.121731 -1.093525 8 3.502916 0.531728 -0.451109 6 2.656684 -0.322615 0.300684 8 1.644194 0.434737 0.853551 6 0.818237 1.091143 -0.090838 6 1.218013 2.556069 -0.223325 7 0.936399 3.245899 1.075061 8 1.680883 4.158730 1.287218 6 0.361001 3.234969 -1.298476 6 -1.090875 2.857077 -1.191434 6 -1.537735 1.83423…	NCC1OC(OC2C(N=O)CC=C(OC3OC(CO)C(O)C(N)C3O)C2O)C(O)C(O)C1O	481.1907734319999
10036	-862.045857156	-861.778552	-861.710597	-861.711542	-861.730219	0.267305	0.33526	0.334316	0.315639	15.400629	18.879984	0.0	-283.107122	51.190344	209.786	68.331	143.022	37 Molecule: 10036 6 1.367194 3.412313 -1.064898 6 1.584262 1.917599 -1.169106 8 1.866130 1.422592 0.144210 6 2.273523 0.114075 0.170400 6 3.611221 -0.190871 0.366689 6 4.032894 -1.519779 0.432549 6 3.102901 -2.539841 0.288463 6 1.752115 -2.247411 0.087811 6 1.331205 -0.921458 0.031836 8 0.044263 -0.523665 -0.148011 6 -0.975810 -1.502732 -0.081286 6 -2.288627 -0.749784 -0.022979 6 -3.494430 -1.67…	CCOc1ccccc1OCC(CN)OCC=O	253.131408088
10038	-1828.0784505	-1827.68515	-1827.595664	-1827.596609	-1827.624812	0.3933	0.482786	0.481842	0.453638	16.823168	19.696144	0.0	-416.549891	63.904923	302.36	109.245	188.339	55 Molecule: 10038 6 5.083131 -1.795099 1.380741 6 3.816977 -1.548540 0.565700 6 3.067260 -2.860740 0.324167 7 1.872662 -2.690806 -0.485225 6 1.721355 -2.895182 -1.814813 6 0.449170 -2.483450 -2.142369 6 -0.102532 -2.027139 -0.922983 6 -1.428027 -1.442204 -0.667100 6 -2.210919 -0.951305 -1.714357 6 -3.451471 -0.388264 -1.447972 6 -3.941212 -0.283825 -0.142760 6 -5.268170 0.387923 0.098269 7 -6.23…	CC(Cn1ccc(-c2ccc(C(N)=O)c(Cl)c2)n1)NC(=O)C1CC(O)(C(C)O)NN1	436.16258096
1004	-457.923154938	-457.826931	-457.782073	-457.783017	-457.791896	0.096224	0.141082	0.140138	0.131259	13.003336	17.760887	0.0	-101.911961	37.106009	87.938	30.107	94.412	16 Molecule: 1004 8 1.473049 1.309436 -0.455403 6 1.864453 0.251516 -0.041809 8 3.102726 0.055669 0.451359 6 1.065015 -1.041961 0.002971 8 -0.214233 -0.892121 -0.520297 6 -1.103691 -0.210689 0.341889 6 -2.406365 -0.010755 -0.415896 8 -3.375643 0.620408 0.393809 1 3.567521 0.908571 0.389907 1 1.594111 -1.786208 -0.600458 1 1.055977 -1.406411 1.042365 1 -0.700934 0.762565 0.644709 1 -1.280539 -0.81…	O=C(O)COCCO	120.042258736
10040	-2114.21440338	-2113.893524	-2113.805638	-2113.806582	-2113.832662	0.32088	0.408766	0.407822	0.381742	17.258566	19.71638	0.0	-339.848331	64.459878	255.912	99.657	184.972	49 Molecule: 10040 8 2.194074 -0.609765 2.545185 6 1.213141 -0.255876 1.928260 7 0.574280 -0.987310 0.969361 6 1.141544 -2.262410 0.545788 6 1.991519 -2.128607 -0.730124 6 3.042482 -1.058798 -0.591537 6 2.814544 0.219788 -1.124141 6 3.721476 1.243316 -0.930921 6 4.886306 0.998658 -0.192263 6 5.160175 -0.245389 0.348158 6 4.219210 -1.252408 0.135820 17 4.560262 -2.817833 0.830690 7 5.646723 2.1676…	O=CN(CCc1cc2c(cc1Cl)NC(=O)C2)CCN(C=O)c1nsc2ccccc12	442.0866391480001
10042	-2312.12565393	-2311.630735	-2311.515757	-2311.516701	-2311.556143	0.494919	0.609897	0.608953	0.56951	17.852498	20.255276	0.0	-524.175739	79.00119	382.124	152.343	241.992	73 Molecule: 10042 8 5.654015 -2.780611 0.845156 6 5.878464 -1.626655 0.579177 8 5.584911 -0.609887 1.414005 6 6.549667 -1.104319 -0.667084 6 5.706928 -0.064628 -1.424593 6 4.754922 -0.700507 -2.434649 7 3.786313 -1.618259 -1.837212 6 2.528422 -1.085508 -1.297225 6 1.920990 0.027286 -2.175970 7 0.566239 0.396697 -1.752394 6 0.327909 1.700779 -1.298115 8 1.197757 2.551676 -1.337092 6 -1.018503 1.9…	O=C(O)CCCNC(Cn1c(=O)c(-c2cccc(O)c2F)c(CO)n(Cc2c(F)cccc2C(F)(F)F)c1=O)c1ccccc1	633.189826716
10043	-1420.04726052	-1419.546258	-1419.449218	-1419.450162	-1419.481795	0.501003	0.598043	0.597099	0.565466	17.132682	19.675659	0.0	-530.619583	68.273476	374.685	119.704	204.237	65 Molecule: 10043 6 7.056281 -0.477850 1.131669 8 6.240380 -1.033064 0.121087 6 4.925961 -0.728070 0.167035 6 4.316069 0.068214 1.111513 6 2.932774 0.307632 1.055924 6 2.138561 -0.241041 0.049604 6 2.771714 -1.035971 -0.923677 6 4.131733 -1.289220 -0.871094 8 4.810410 -2.040162 -1.761932 6 4.079825 -2.624578 -2.818994 6 0.682007 0.050629 -0.023118 6 -0.132312 -0.585245 -0.894786 6 -1.560855 -0.2…	COc1cc2c(cc1OC)C1=CC(OC(=O)C(N)C(C)C)C(CC(C)C)CN1CC2=O	430.246772188
10045	-1349.01091592	-1348.642465	-1348.561556	-1348.5625	-1348.587101	0.368451	0.44936	0.448416	0.423815	16.810649	19.525145	0.0	-390.231599	58.636784	281.385	96.576	170.288	51 Molecule: 10045 6 -7.241754 1.360706 -0.529459 8 -6.579318 0.212729 -1.018545 6 -5.269601 0.054756 -0.677317 6 -4.515519 0.915203 0.076669 6 -3.163377 0.592560 0.351904 6 -2.266688 1.436570 1.084902 7 -2.672089 2.658870 1.543528 7 -1.037438 1.059840 1.371961 6 -0.668532 -0.149624 0.923957 7 0.653396 -0.600306 1.423093 8 0.420561 -0.934891 2.728522 6 1.705218 0.486995 1.382765 6 2.632533 0.3875…	COc1cc2c(N)nc([N+]3([O-])CCN(C(=O)C4CCCO4)CC3)nc2cc1O	389.169918836
10046	-1373.21354832	-1373.016906	-1372.955106	-1372.95605	-1372.972507	0.196642	0.258443	0.257498	0.241041	15.843756	19.144989	0.0	-208.266276	47.024117	161.583	65.818	130.071	32 Molecule: 10046 8 0.492381 4.127054 0.931271 6 0.055762 3.081708 0.499065 7 -0.878320 2.328700 1.161500 6 -1.502448 1.167480 0.671661 6 -2.881620 1.020769 0.858256 6 -3.546972 -0.098218 0.387680 6 -2.828704 -1.079268 -0.294476 17 -3.662476 -2.467266 -0.929342 6 -1.459211 -0.965207 -0.463307 6 -0.771374 0.148731 0.036046 6 0.713497 0.228132 -0.109624 6 1.530286 -0.970252 0.176818 6 1.026360 -2.…	O=C1Nc2ccc(Cl)cc2C(c2ccccc2O)=NC1O	302.045819892
10048	-1429.66337837	-1429.226462	-1429.137629	-1429.138573	-1429.165654	0.436917	0.525749	0.524805	0.497725	17.330329	19.68596	0.0	-462.744865	64.402706	329.32	107.072	186.964	59 Molecule: 10048 7 -0.252872 4.704269 1.125835 6 0.669069 3.742809 0.865891 8 1.803605 3.729517 1.291923 8 0.149675 2.830602 0.009192 6 0.876765 1.687382 -0.274946 6 0.342876 0.378682 -0.287639 6 -1.020210 -0.072405 0.034470 6 -2.121308 0.786285 -0.051818 6 -3.402521 0.338389 0.249343 6 -3.592626 -0.988751 0.627928 8 -4.823638 -1.479047 1.000553 6 -5.942758 -1.116952 0.289401 6 -5.929670 -0.945…	NC(=O)Oc1c(-c2ccc(Oc3ccccc3)cc2)nn2c1NCCC2C1CCNCC1	433.21138972400007
10049	-1635.37417725	-1634.869954	-1634.778578	-1634.779522	-1634.810644	0.504223	0.595599	0.594655	0.563534	16.906483	19.802515	0.0	-534.029726	62.817006	373.152	125.156	192.318	66 Molecule: 10049 6 -4.382878 -2.762161 -0.825235 6 -4.315788 -1.254507 -1.062742 6 -5.208822 -0.497648 -0.092373 8 -4.790086 -0.944349 -2.341529 8 -2.945115 -0.808481 -1.086371 6 -2.172423 -0.583810 0.063230 6 -2.643622 0.671944 0.804571 8 -2.602735 0.809276 2.013410 8 -3.064981 1.630266 -0.012762 6 -3.583423 2.810451 0.632234 8 -3.925858 3.711979 -0.345663 6 -2.042297 -1.780775 1.068802 8 -3.0…	CC(C)(O)OC1(C(=O)OCO)C(O)CC2C3CCC4=CC(=O)C=CC4(C)C3(F)C(O)CC21C	468.215946236
10055	-1428.42671228	-1428.025726	-1427.929852	-1427.930796	-1427.960896	0.400987	0.49686	0.495916	0.465817	17.451399	19.678964	0.0	-424.690861	68.662445	311.192	114.121	201.783	57 Molecule: 10055 6 -2.519375 5.553282 -1.465660 6 -2.728220 5.128651 -0.021600 8 -2.672148 3.711880 0.129072 6 -1.457507 3.100488 0.137070 6 -0.242228 3.729714 0.074129 6 0.962990 2.984427 0.111874 7 2.128885 3.690393 0.024204 6 3.233400 2.996090 0.065316 6 3.314750 1.583983 0.202963 6 4.628062 1.030139 0.344463 7 5.721234 0.665259 0.467598 6 2.132756 0.837284 0.284182 7 2.096105 -0.514810 0.44…	CCOc1cc2ncc(C#N)c(Nc3ccc(O)cc3)c2cc1NC(=O)C=CCN(C)C	431.19573966
10056	-362.655872535	-362.564449	-362.524897	-362.525841	-362.532637	0.091424	0.130976	0.130031	0.123235	12.535034	17.616869	0.0	-96.828054	33.69218	81.596	25.122	83.244	15 Molecule: 10056 8 2.698369 -0.488596 -0.108104 6 1.897323 0.641891 0.074323 6 0.416158 0.313178 0.023361 6 -0.559690 1.312002 -0.014195 6 -1.894414 0.936514 -0.033577 6 -2.213997 -0.420580 -0.015389 6 -1.173126 -1.338554 0.021640 7 0.114967 -0.983950 0.042029 1 2.101818 -1.253353 -0.015321 1 2.108381 1.120627 1.044581 1 2.127318 1.383093 -0.702679 1 -0.267095 2.357864 -0.030933 1 -2.677770 1.6…	OCc1ccccn1	109.052763844
10057	-1604.97249604	-1604.725509	-1604.650834	-1604.651778	-1604.674006	0.246987	0.321662	0.320718	0.29849	16.080651	19.383281	0.0	-261.58741	54.547945	201.253	83.042	157.167	39 Molecule: 10057 6 -0.786025 -1.278356 2.795216 8 -0.931159 0.046619 2.296858 6 -1.811412 0.176895 1.244037 6 -3.112391 0.252793 1.535092 8 -4.214513 0.412288 0.742049 6 -4.378541 -0.087777 -0.524900 8 -5.468069 -0.016572 -1.013107 6 -3.156615 -0.626834 -1.221312 6 -2.036076 0.428326 -1.282490 6 -1.257579 0.333359 -2.594774 6 -1.112646 0.292320 -0.077006 8 -0.288663 -0.895042 -0.218510 6 1.0071…	COC1=COC(=O)CC(C)C12Oc1c(Cl)c(O)cc(OC)c1C2=O	354.0506304999999
10059	-1691.43537414	-1691.127022	-1691.037301	-1691.038246	-1691.064564	0.308352	0.398073	0.397128	0.37081	17.223929	19.632738	0.0	-326.580382	66.15023	249.202	98.762	188.832	48 Molecule: 10059 6 4.366373 3.895671 -2.170810 7 3.605507 3.240609 -1.127719 6 4.101108 2.185105 -0.446311 8 5.164763 1.643150 -0.609816 8 3.173015 1.786977 0.498016 6 3.514982 0.674960 1.255099 6 3.852238 0.845788 2.589395 6 4.152484 -0.272512 3.363204 6 4.129438 -1.547124 2.800829 6 3.791611 -1.710544 1.460357 6 3.468624 -0.597149 0.697940 16 3.053520 -0.843920 -1.048085 8 3.533279 -2.230082 …	CNC(=O)Oc1ccccc1S(=O)c1ccc2c(C=Cc3ccccn3)n[nH]c2c1	418.1099614360001
1006	-577.573463965	-577.395825	-577.344235	-577.345179	-577.356553	0.177639	0.229229	0.228285	0.216911	14.387907	18.402249	0.0	-188.140185	41.593292	143.251	44.961	108.581	26 Molecule: 1006 8 -0.100301 2.351014 -0.493433 6 -0.010976 0.992289 -0.880877 6 1.248750 0.348614 -0.328977 6 2.105315 -0.383364 -1.147693 6 3.253502 -0.973641 -0.620262 6 3.553138 -0.824238 0.729542 6 2.701798 -0.085756 1.552660 6 1.554813 0.495580 1.026792 6 -1.259789 0.278933 -0.391109 6 -1.430257 -1.077235 -0.679645 6 -2.564273 -1.753443 -0.247412 6 -3.541745 -1.079920 0.484403 6 -3.374003 …	OC(c1ccccc1)c1ccccc1	184.08881500400005
10060	-1274.18250624	-1273.924652	-1273.857549	-1273.858493	-1273.877198	0.257854	0.324958	0.324013	0.305308	15.999211	19.174804	0.0	-273.096735	50.259504	203.322	73.745	141.232	38 Molecule: 10060 6 -0.246538 4.481418 1.162722 6 -0.484243 3.115755 0.597169 6 0.273141 1.997401 0.738657 6 -0.221862 0.862240 0.008230 6 -1.375855 1.147016 -0.664884 16 -1.873095 2.797575 -0.413308 7 -2.125738 0.211390 -1.376124 6 -2.615213 -0.874046 -0.586836 6 -3.982313 -1.126008 -0.516037 6 -4.472650 -2.204607 0.212940 6 -3.580877 -3.027942 0.894196 6 -2.216818 -2.776786 0.824165 6 -1.69570…	Cc1cc2c(s1)Nc1ccccc1N=C2N1C=CN(C)C=C1	308.109567512
10064	-1469.16747064	-1468.89663	-1468.819687	-1468.820631	-1468.842121	0.270841	0.347784	0.34684	0.32535	16.464975	19.264513	0.0	-286.85175	57.730873	217.645	78.76	161.939	40 Molecule: 10064 8 -5.772725 -0.830996 1.796452 6 -6.069744 -1.149721 0.673656 8 -7.320299 -1.515777 0.327194 6 -5.129384 -1.200423 -0.505315 6 -3.728037 -0.732008 -0.138729 6 -2.769985 -0.834018 -1.333247 6 -1.380510 -0.408815 -0.981202 7 -0.391172 -1.232033 -0.767175 6 0.685229 -0.430445 -0.419722 6 1.995236 -0.808019 -0.102598 6 2.908600 0.193006 0.216321 7 4.228855 -0.087683 0.597992 6 4.75…	O=C(O)CCCc1nc2cc(NCCCl)ccc2n1COO	327.098583736
10065	-613.316085326	-613.296784	-613.262416	-613.26336	-613.268039	0.019302	0.053669	0.052725	0.048047	10.958568	17.113939	0.0	-20.442676	30.444337	33.085	13.581	72.332	7 Molecule: 10065 8 -2.290146 -0.038007 -0.131852 6 -1.159699 -0.359662 0.115155 6 -0.024830 0.652073 0.092701 17 1.558931 -0.153807 -0.050681 1 -0.880403 -1.395644 0.389963 1 -0.160301 1.336491 -0.745176 1 -0.032786 1.223455 1.024461	O=CCCl	77.987242396
10066	-1635.16950154	-1634.736957	-1634.635098	-1634.636042	-1634.668978	0.432545	0.534404	0.533459	0.500523	17.474398	19.859056	0.0	-458.11435	71.997231	334.751	123.716	214.38	62 Molecule: 10066 6 0.792690 5.747056 -0.306852 6 0.628923 4.500551 0.110310 8 1.572597 3.544130 -0.181523 6 1.223043 2.241058 0.034175 8 0.107056 1.891853 0.361558 7 2.310981 1.467323 -0.170068 6 2.412237 0.063696 -0.075635 6 1.312219 -0.796733 0.005551 6 1.511804 -2.177629 0.018348 7 0.512884 -3.142357 0.078986 6 -0.858366 -3.051262 0.042862 7 -1.464303 -4.255615 0.056220 6 -2.788789 -4.214516…	C=COC(=O)Nc1cc(Nc2nccc(-c3cn(C)c4ccccc34)n2)c(OC)cc1N(C)CC=O	486.201553312
10069	-924.565790535	-924.242529	-924.160347	-924.161291	-924.183983	0.323262	0.405443	0.404499	0.381807	16.419502	19.032202	0.0	-342.371253	62.006546	253.827	79.901	172.966	44 Molecule: 10069 6 7.725392 -0.826011 0.308220 6 7.477011 0.620403 0.694884 8 6.452493 1.205124 -0.123824 6 5.185707 0.917860 0.222320 8 4.891857 0.216294 1.160441 6 4.201969 1.609829 -0.695853 6 2.767205 1.141981 -0.478321 6 2.541720 -0.308763 -0.922402 6 1.104965 -0.719296 -0.776530 6 0.679459 -1.665613 0.058454 6 -0.758333 -2.077633 0.251814 6 -1.665818 -1.570603 -0.838037 8 -2.045707 -0.197…	CCOC(=O)CCCC=CCC1OC1CC=CCC=O	280.167459248
10073	-1629.91321565	-1629.777349	-1629.714104	-1629.715049	-1629.731057	0.135866	0.199111	0.198167	0.182158	15.672037	19.057901	0.0	-143.89808	49.028472	124.352	58.576	133.11	26 Molecule: 10073 8 5.281383 0.915362 -1.147820 7 4.320971 0.237379 -0.907917 6 3.980304 0.181505 0.535060 6 3.514371 -1.239653 0.851206 7 2.319503 -1.593998 0.102605 6 1.144199 -0.997422 0.505776 8 1.027647 -0.352562 1.525525 7 0.089979 -1.240353 -0.386854 6 -1.147223 -0.628075 -0.198250 6 -2.339097 -1.302343 -0.184055 17 -2.340878 -3.038186 -0.347193 6 -3.608143 -0.652974 -0.039330 6 -3.706296…	O=NCCNC(=O)Nc1c(Cl)ccc2nsnc12	285.008723176
10074	-2043.18894715	-2042.761072	-2042.654161	-2042.655105	-2042.69005	0.427875	0.534786	0.533842	0.498897	17.501937	19.892499	0.0	-453.168847	75.220721	334.991	129.365	225.014	62 Molecule: 10074 6 -1.456618 -4.130900 1.094378 6 -2.015210 -3.638014 -0.250551 6 -3.309032 -4.367065 -0.606563 6 -2.201655 -2.136488 -0.175418 7 -3.427400 -1.706072 0.124779 6 -3.583873 -0.394668 0.287505 7 -4.860861 0.043542 0.652017 6 -5.892020 -0.972650 0.894945 16 -5.395449 1.558820 0.070688 6 -4.568577 2.729482 1.126892 8 -6.813499 1.596114 0.387846 8 -4.942296 1.749674 -1.293329 7 -2.640…	CC(C)c1nc(N(C)S(C)(=O)=O)nc(-c2ccc(F)cc2)c1C=CC(O)CC(O)CC(=O)OO	497.1631994559999
10075	-1693.89329969	-1693.395754	-1693.28482	-1693.285764	-1693.322119	0.497545	0.60848	0.607536	0.57118	17.879075	19.940262	0.0	-526.957686	77.987652	381.234	135.463	233.481	69 Molecule: 10075 6 -4.970327 4.703425 -0.760832 6 -4.097306 4.493270 0.221426 6 -3.116533 3.361225 0.282826 8 -2.054163 3.497497 0.864818 7 -3.523380 2.218358 -0.346567 6 -2.809272 1.023160 -0.542269 6 -1.422279 0.931292 -0.379406 6 -0.775563 -0.272069 -0.651748 7 0.594653 -0.501168 -0.529191 6 1.624634 0.331633 -0.180291 7 1.371907 1.616309 0.091659 6 2.432179 2.341418 0.445357 6 3.718641 1.83…	C=CC(=O)Nc1cc(Nc2nccc(-c3cn(C)c4ccccc34)n2)c(OC)cc1N(C)CC(=O)N(C)C	513.2488378520002
10083	-2172.8827697	-2172.239335	-2172.125497	-2172.126441	-2172.167102	0.643435	0.757273	0.756328	0.715668	17.700071	20.170184	0.0	-681.471478	76.503174	474.603	159.074	239.591	83 Molecule: 10083 7 -5.946993 1.292765 0.709574 6 -4.896638 2.300621 0.619371 6 -4.359659 2.370593 -0.806751 8 -3.689153 1.153133 -1.138155 6 -2.427693 1.036396 -0.661031 8 -1.961188 -0.221066 -0.788412 6 -2.699836 -1.268215 -0.145081 6 -2.503022 -1.220786 1.382243 7 -3.501432 -0.305242 1.935966 6 -2.509604 -2.642175 1.999869 6 -3.426840 -3.574021 1.225984 8 -4.705894 -2.946330 1.204168 6 -2.894…	NCC1OC(OC2C(N)CC(O)C(O)C2OC2OC(CO)C(OC3OC(CN)C(O)C(O)C3N)C2O)=CC(O)C1O	598.269752024
10084	-1296.50778897	-1296.213631	-1296.145215	-1296.146159	-1296.165645	0.294158	0.362574	0.36163	0.342144	15.611447	19.199024	0.0	-311.547363	50.822864	226.926	76.301	143.993	41 Molecule: 10084 7 0.728572 -2.654461 1.031000 6 -0.470120 -2.286878 0.439737 6 -1.679088 -2.648330 1.059708 6 -2.903365 -2.386932 0.467290 6 -2.967912 -1.736588 -0.766320 6 -1.785948 -1.336500 -1.374304 6 -0.542566 -1.595671 -0.785872 16 0.891981 -1.144335 -1.736386 6 2.013981 -0.250765 -0.666882 6 3.349417 -0.305976 -1.094123 6 4.355042 0.339690 -0.389505 6 4.054069 1.017761 0.790314 6 2.7402…	Nc1ccccc1Sc1ccccc1C(=O)N1CCNCC1	313.12488322800004
10085	-1577.90399224	-1577.640646	-1577.562153	-1577.563097	-1577.585558	0.263347	0.341839	0.340895	0.318434	16.378383	19.425152	0.0	-278.914348	58.343514	213.915	84.7	165.201	41 Molecule: 10085 6 -4.376953 2.796972 0.040495 6 -3.249121 1.799006 0.025028 6 -3.408726 0.483867 -0.198005 6 -4.753918 -0.130336 -0.426403 8 -5.785400 0.276779 0.047651 8 -4.692000 -1.172091 -1.270077 7 -2.318701 -0.405366 -0.315568 6 -2.295842 -1.579714 0.436975 8 -3.211299 -2.079727 1.022356 8 -1.039162 -2.083636 0.398162 6 -0.184048 -1.249187 -0.394415 7 1.078879 -1.115601 0.234007 6 2.2187…	CC1=C(C(=O)O)N2C(=O)OC(NC(=O)C(O)c3ccccc3)C2SC1	364.072907232
10086	-1730.73666453	-1730.247844	-1730.14439	-1730.145334	-1730.178098	0.48882	0.592274	0.59133	0.558566	18.384819	19.969162	0.0	-517.716508	73.869167	371.065	128.033	217.738	68 Molecule: 10086 6 -11.036365 -1.894715 -0.913239 7 -9.615615 -2.181201 -0.927779 6 -9.184838 -2.762891 0.336653 6 -7.695261 -3.099737 0.269550 7 -6.856394 -1.949191 -0.054805 6 -6.684840 -1.017331 1.050998 6 -5.515069 -0.080641 0.828390 6 -4.369934 -0.521929 0.161736 6 -3.278128 0.322566 0.000831 6 -3.313153 1.626165 0.505007 6 -2.182739 2.602119 0.365921 8 -2.367701 3.804252 0.393885 7 -0.938…	CN1CCN(Cc2ccc(C(=O)Nc3ccc(C=O)c(Nc4nccc(-c5ccc[n+]([O-])c5)n4)c3)cc2)CC1	523.233187788
10088	-346.860285215	-346.744122	-346.700992	-346.701936	-346.710226	0.116163	0.159293	0.158349	0.150059	12.655805	17.517581	0.0	-123.030191	35.899845	99.366	28.325	90.775	17 Molecule: 10088 6 3.271301 0.325035 -0.318977 6 2.093158 -0.425462 0.296192 6 0.747986 0.136354 -0.158841 6 -0.430777 -0.621941 0.461194 6 -1.767829 -0.098255 0.002403 8 -2.640889 -0.741802 -0.521890 8 -1.896309 1.224852 0.245367 1 4.227269 -0.085549 0.017481 1 3.244984 0.263714 -1.411897 1 3.244617 1.384733 -0.044775 1 2.152344 -0.376154 1.391099 1 2.150902 -1.488698 0.031030 1 0.680987 0.082…	CCCCC(=O)O	102.06807956
10092	-2136.6374253	-2136.432758	-2136.354614	-2136.355558	-2136.377777	0.204668	0.282811	0.281867	0.259648	16.344582	19.383168	0.0	-216.766662	58.230446	176.874	81.472	164.467	35 Molecule: 10092 7 5.540990 0.472258 -1.191792 6 4.766544 1.435298 -0.662974 7 5.346476 2.665624 -0.526135 7 3.515699 1.342055 -0.270643 6 2.839765 0.204172 -0.075811 7 1.556670 0.142144 0.039308 6 1.108110 -1.155467 0.318372 6 -0.366280 -1.333421 0.470027 16 -1.027370 -0.669233 2.041669 6 -0.750017 1.126339 1.860477 6 -1.292783 1.724433 0.558516 6 -2.695653 1.261441 0.306433 8 -3.541423 1.6438…	NC(N)=NC1=NC(CSCCC(O)=NS(N)(=O)=O)=CS1=O	354.023865928
10093	-330.372303541	-330.185932	-330.144679	-330.145623	-330.153907	0.186372	0.227624	0.22668	0.218397	12.771066	17.671801	0.0	-197.389188	33.917974	142.244	33.016	86.823	23 Molecule: 10093 6 -2.914642 -0.000000 0.057611 6 -1.441010 -0.000000 -0.338734 6 -0.724819 -1.254930 0.172337 6 0.759633 -1.251482 -0.195330 6 1.463157 -0.000000 0.327743 7 2.852462 -0.000000 -0.127871 6 0.759633 1.251482 -0.195330 6 -0.724819 1.254930 0.172337 1 -3.017464 0.000000 1.149373 1 -3.430112 0.886219 -0.326837 1 -3.430112 -0.886219 -0.326837 1 -1.372212 -0.000000 -1.437569 1 -1.2125…	CC1CCC(N)CC1	113.12044948
10095	-188.509012099	-188.518458	-188.493536	-188.49448	-188.497105	-0.009446	0.015476	0.014532	0.011907	6.275769	16.255059	0.0	10.004522	22.615497	9.119	6.875	52.454	3 Molecule: 10095 8 0.0 0.0 -1.162655 6 -0.0 -0.0 0.000095 8 -0.0 -0.0 1.162584	O=C=O	43.98982924
10097	-1030.32426623	-1029.972644	-1029.899894	-1029.900838	-1029.92209	0.351622	0.424372	0.423428	0.402176	15.917783	19.175171	0.0	-372.408535	53.542323	265.705	82.101	153.115	46 Molecule: 10097 6 -5.089906 0.585956 1.912152 6 -4.145577 0.290770 0.760846 6 -3.400382 1.531859 0.311049 6 -4.621242 -0.781419 -0.186516 6 -3.995865 -0.902112 -1.571022 7 -2.539575 -1.018108 -1.395259 6 -2.283719 -1.395998 0.011138 6 -1.015239 -0.702659 0.493932 8 -0.937532 -0.066417 1.525958 7 0.055545 -0.871082 -0.363499 6 1.072540 0.155443 -0.361657 6 2.377569 -0.358215 -1.005984 6 3.40132…	CC1(C)C2CNC(C(=O)NC(CC3CCNC3=O)C(N)=O)C21	308.184840628
10098	-2115.37047729	-2115.025877	-2114.937601	-2114.938545	-2114.965159	0.3446	0.432876	0.431932	0.405318	17.290869	19.723203	0.0	-364.970695	64.307516	271.041	102.599	185.793	51 Molecule: 10098 7 -5.370128 -1.290289 1.898180 6 -4.639050 -0.388447 1.156208 6 -3.792674 0.525738 1.797137 6 -2.985915 1.378369 1.061371 17 -2.050466 2.533256 1.979843 6 -2.995135 1.370168 -0.337762 6 -2.168229 2.204810 -1.269221 8 -2.610377 2.512123 -2.357297 6 -0.730795 2.560508 -0.905320 7 -0.071013 1.467937 -0.223418 6 1.159073 1.904598 0.425467 6 1.995830 0.697746 0.829443 7 2.414746 -0.…	Nc1cc(Cl)c(C(=O)CN2CCN(c3nsc4ccccc34)CC2)cc1CC(=O)O	444.102289212
10099	-1241.03305518	-1240.720752	-1240.6466	-1240.647544	-1240.669824	0.312304	0.386455	0.385511	0.363231	16.045745	19.396234	0.0	-330.765325	53.937903	241.912	87.832	156.065	45 Molecule: 10099 6 5.398831 1.649166 0.324853 6 4.766212 1.073033 -0.691582 6 4.074683 -0.259946 -0.568024 7 2.619005 -0.115541 -0.495102 6 1.894477 0.010163 -1.755878 6 0.550101 0.695577 -1.549501 6 -0.240125 -0.019058 -0.451981 6 -1.696887 0.404036 -0.285048 6 -2.332727 1.648209 -0.162296 6 -1.631862 2.958931 -0.178996 8 -2.222034 4.015629 -0.134034 6 -3.722231 1.665099 -0.001085 6 -4.463519 …	C=CCN1CCC23c4c(C=O)ccc(O)c4OC2C(=O)CCC3(O)C1=O	357.12123732799995
101	-516.559319845	-516.397265	-516.347164	-516.348108	-516.359614	0.162055	0.212156	0.211212	0.199706	13.616118	18.065683	0.0	-171.635052	39.87664	132.537	41.187	105.446	23 Molecule: 101 6 0.107291 2.134761 0.091568 6 1.304247 1.275672 -0.298381 7 1.122209 -0.145288 -0.002550 6 2.314349 -0.926583 -0.335759 6 3.532323 -0.536319 0.492942 6 -0.045301 -0.681387 -0.667148 6 -1.315132 -0.456365 0.130275 8 -1.442508 -0.448337 1.328364 8 -2.363793 -0.304373 -0.705475 8 -3.585213 -0.186645 0.003538 1 -0.160132 1.962104 1.137088 1 0.356503 3.191251 -0.038622 1 -0.770392 1.…	CCN(CC)CC(=O)OO	147.089543276
1010	-1271.59337799	-1271.415685	-1271.345491	-1271.346435	-1271.364238	0.177693	0.247887	0.246943	0.22914	15.673043	18.988082	0.0	-188.197639	54.488116	154.959	62.594	147.736	30 Molecule: 1010 8 6.361918 -1.094489 -0.157363 6 5.468107 -0.552988 0.452446 6 4.283137 -0.003647 -0.204718 6 3.900915 0.050545 -1.513758 6 2.641364 0.713213 -1.526118 6 2.354387 1.018157 -0.223268 6 1.179720 1.665657 0.412274 16 0.250905 0.555911 1.539830 6 0.064621 -0.904960 0.474972 6 -0.807087 -0.679272 -0.759216 7 -2.155885 -0.257742 -0.430993 6 -3.031519 -1.159247 0.060127 8 -2.804214 -2.…	O=Cc1ccc(CSCCNC(=O)C[N+](=O)[O-])o1	272.046692484
10100	-1284.21402576	-1283.952563	-1283.871918	-1283.872863	-1283.896346	0.261462	0.342107	0.341163	0.31768	16.392197	19.37505	0.0	-276.918747	59.540562	214.083	85.299	169.732	41 Molecule: 10100 6 5.912358 1.938462 0.098763 6 4.877567 0.955652 0.650145 6 5.526442 -0.014028 1.639382 6 4.202382 0.169761 -0.484884 7 3.614156 1.160233 -1.462093 8 2.429952 1.061044 -1.603759 6 3.111800 -0.765450 -0.006051 8 2.431159 -0.570379 0.974920 8 2.947793 -1.794605 -0.841038 6 1.808900 -2.625343 -0.573632 6 0.527545 -1.943214 -1.073092 8 -0.588906 -2.341608 -0.302370 6 -0.734395 -1.6…	CC(C)C(N=O)C(=O)OCCOCn1cnc2c(=O)[nH]c(N=O)nc21	352.11313223200005
10102	-1384.08005493	-1383.726882	-1383.638086	-1383.63903	-1383.66606	0.353173	0.441969	0.441025	0.413995	17.223509	19.622174	0.0	-374.050937	64.417279	276.747	102.981	186.887	52 Molecule: 10102 6 9.033109 -1.825558 -0.000898 6 7.676927 -1.199519 -0.018994 6 6.456138 -1.837621 0.058057 7 5.522839 -0.838174 0.000903 7 4.197142 -0.985795 0.042291 6 3.510225 0.128671 -0.029310 6 2.026555 -0.017291 0.015220 6 1.445995 -1.258391 0.116573 6 0.030085 -1.404241 0.162563 8 -0.630232 -2.421436 0.255218 7 -0.668592 -0.125360 0.091603 6 -2.042355 -0.177291 0.136547 6 -2.796548 0.9…	Cc1cn2nc(-c3cc(=O)n4cc(N=CC5(NCC=O)CC5)ccc4n3)cc(C)c2n1	415.175672912
10112	-1337.30116211	-1337.0825	-1337.018267	-1337.019211	-1337.036502	0.218662	0.282895	0.281951	0.264661	15.793706	19.135127	0.0	-231.588568	48.71726	176.927	67.305	135.19	34 Molecule: 10112 6 -3.659165 0.322983 1.646984 6 -2.454851 0.695909 0.822959 6 -2.301649 1.989714 0.333116 6 -1.208356 2.305026 -0.463507 17 -1.045239 3.921292 -1.093353 6 -0.232563 1.360923 -0.743409 6 -0.349582 0.061490 -0.241868 6 -1.482557 -0.268449 0.517027 7 -1.673900 -1.591066 0.972208 6 -1.602794 -2.687831 0.155974 8 -1.670074 -3.830031 0.527813 8 -1.458996 -2.304334 -1.148377 6 -0.1847…	Cc1cc(Cl)cc2c1NC(=O)OCN=C2c1ccccc1	300.066555336
10115	-1205.15180842	-1204.824909	-1204.741476	-1204.74242	-1204.767095	0.326899	0.410332	0.409388	0.384714	16.386959	19.387897	0.0	-346.22383	61.23212	256.895	92.662	175.599	47 Molecule: 10115 6 -0.332008 4.689446 -1.408013 7 -0.148978 4.073402 -0.104847 6 1.178791 3.512406 0.099848 6 1.646793 2.457581 -0.927500 6 0.626467 1.372013 -1.114962 6 0.591849 0.220889 -0.435417 6 -0.523542 -0.746895 -0.616317 6 -1.849095 -0.331764 -0.511994 6 -2.919565 -1.221558 -0.634023 6 -4.341196 -0.741030 -0.509156 6 -4.650961 -0.070728 0.815229 8 -3.855321 0.394179 1.589496 8 -5.98222…	CNCCC=C(c1cc(CC(=O)O)ccc1O)c1ccccc1C(=O)O	355.141972772
10116	-1300.37778245	-1300.14628	-1300.078107	-1300.079051	-1300.097839	0.231502	0.299675	0.298731	0.279944	15.75352	19.084368	0.0	-245.187289	51.305136	187.457	70.626	143.483	35 Molecule: 10116 6 0.562610 -2.619999 2.730323 7 0.600183 -1.604741 1.703027 6 -0.510163 -1.297308 0.948320 6 -1.652168 -2.114724 0.968375 6 -2.760990 -1.815967 0.187526 6 -2.759610 -0.684158 -0.617191 17 -4.157320 -0.306316 -1.590354 6 -1.648934 0.148997 -0.648954 6 -0.521851 -0.153417 0.114311 6 0.674847 0.743082 0.021560 7 0.675511 1.986931 0.314170 6 -0.509927 2.644800 0.826811 8 -0.105119 …	CNc1ccc(Cl)cc1C(=NC(O)O)c1ccccc1	290.0822054
10118	-1707.59197563	-1707.112382	-1707.026444	-1707.027388	-1707.054899	0.479593	0.565532	0.564588	0.537076	16.823483	19.682443	0.0	-507.944385	60.881081	354.284	109.756	180.873	62 Molecule: 10118 6 -2.502280 4.483004 -1.026375 6 -1.928717 3.587003 0.047612 8 -1.909869 3.874583 1.218157 16 -1.306914 2.029493 -0.580996 6 -0.849861 1.250012 1.020333 6 -2.114896 0.809805 1.766274 6 -2.823672 -0.274527 0.993542 6 -4.076876 0.003485 0.620560 8 -5.010334 -0.719406 -0.090264 6 -4.742528 -1.419373 -1.233361 8 -5.662435 -1.788404 -1.905169 6 -3.294367 -1.738451 -1.483752 6 -2.720…	CC(=O)SC1CC2=COC(=O)CCC2(C)C2CCC3(C)C(CCC34CCC(=O)O4)C12	432.197045124
10119	-135.083491912	-135.014811	-134.984163	-134.985107	-134.989428	0.068681	0.099329	0.098385	0.094064	9.724963	16.291042	0.0	-72.740797	26.883462	61.737	13.584	64.505	10 Molecule: 10119 6 -1.202930 -0.224321 0.020662 7 -0.000000 0.572056 -0.151072 6 1.202930 -0.224321 0.020662 1 -1.256571 -0.966300 -0.783177 1 -2.085441 0.415988 -0.057020 1 -1.247857 -0.769467 0.980156 1 -0.000000 1.327013 0.529639 1 1.256571 -0.966300 -0.783177 1 1.247857 -0.769467 0.980156 1 2.085441 0.415988 -0.057020	CNC	45.057849224
1012	-1289.6979605	-1289.370046	-1289.285205	-1289.286149	-1289.311857	0.327915	0.412756	0.411812	0.386103	16.599326	19.490008	0.0	-347.299162	61.628587	258.416	97.425	178.563	48 Molecule: 1012 6 1.877237 -3.202715 2.233848 6 2.748580 -2.567938 1.157027 6 2.475295 -3.165101 -0.253827 7 1.451040 -2.411622 -0.949269 6 1.659732 -1.515946 -1.945223 6 0.498534 -0.792333 -2.084376 6 -0.362092 -1.316847 -1.092949 6 -1.720694 -0.876994 -0.746506 6 -2.114254 0.441528 -1.006976 6 -3.386339 0.859816 -0.651623 6 -4.282759 -0.018708 -0.034167 6 -5.596693 0.423951 0.334272 7 -6.6476…	CC(Cn1ccc(-c2ccc(C#N)c(O)c2)n1)NC(=O)c1cc(C(C)O)[nH]n1	380.1596885
10122	-1698.40549677	-1697.8326	-1697.729293	-1697.730237	-1697.764965	0.572896	0.676204	0.67526	0.640532	17.344164	19.868523	0.0	-606.762874	71.633664	423.732	134.054	217.429	73 Molecule: 10122 6 -4.719215 -1.852798 2.792842 7 -5.352226 -1.738119 1.483061 6 -5.059055 -0.843161 0.638663 6 -3.995682 0.258383 0.691470 8 -3.196848 0.287465 1.841424 6 -3.120254 0.138565 -0.574419 8 -2.247720 1.213279 -0.643429 6 -0.859764 0.906026 -0.704157 6 -0.146344 2.015224 -1.493091 7 -0.953222 2.368078 -2.645181 6 0.232773 3.150619 -0.529832 6 1.312405 2.649105 0.450448 7 1.175991 3.…	CN=C1C(O)C(OC2C(N)CC(N=O)C(OC3OC(C(C)NC)CCC3N)C2O)OCC1(C)O	489.27986320800005
10124	-1050.36676727	-1050.086684	-1050.026511	-1050.027455	-1050.044292	0.280084	0.340256	0.339312	0.322475	15.34533	19.150268	0.0	-296.640783	44.89735	212.921	71.328	126.643	39 Molecule: 10124 8 2.127953 2.547162 -0.984710 6 0.996173 2.352311 -0.616801 6 -0.221787 2.646530 -1.466625 6 -0.989570 1.333522 -1.694691 6 -1.530113 0.813501 -0.355781 8 -2.445821 1.773333 0.163164 6 -2.194588 -0.583147 -0.471894 7 -2.540169 -1.143766 0.846977 6 -2.407321 -0.276197 2.019689 6 -1.014008 0.362278 2.078889 6 -0.412578 0.644061 0.676941 6 0.455365 -0.497903 0.206058 6 0.113281 -1…	O=C1CCC2(O)C3NCCC24c2c(ccc(O)c2OC14)C3O	303.11067264400003
10126	-1644.3658276	-1643.78074	-1643.682844	-1643.683788	-1643.716848	0.585088	0.682983	0.682039	0.64898	17.127782	19.828144	0.0	-619.6751	67.669061	427.986	130.77	206.039	73 Molecule: 10126 6 -6.601681 0.278059 0.616261 7 -5.379734 -0.040319 0.608433 6 -4.958022 -1.032824 -0.366110 6 -4.030569 -2.071500 0.327669 8 -4.368428 -2.253064 1.675058 6 -2.564801 -1.666719 0.195415 8 -2.481694 -0.431060 0.834715 6 -1.243211 0.105578 1.269336 6 -1.635440 1.434020 1.936833 7 -2.399221 2.235403 0.974363 6 -0.388854 2.125118 2.503644 6 0.688985 2.343155 1.448291 8 0.247382 3.3…	C=NC1C(O)C(OC2C(N)CC(O)C(OC3OC(C(C)NC)CCC3N)C2O)OCC1(C)O	476.28461424
10127	-1435.44462061	-1434.756563	-1434.644291	-1434.645236	-1434.682905	0.688058	0.800329	0.799385	0.761716	17.802211	19.783672	0.0	-728.731847	78.012424	501.622	143.497	236.296	83 Molecule: 10127 6 5.998935 -2.476316 0.505405 6 5.770994 -1.035915 0.124636 6 6.815602 -0.108660 0.135161 6 8.211650 -0.520929 0.543062 8 8.312055 -0.800158 1.934340 6 6.552037 1.229861 -0.180510 8 7.590043 2.118453 -0.131045 6 5.270892 1.642057 -0.561568 6 5.075495 3.082853 -0.959257 8 5.624432 3.926506 0.062436 6 4.224614 0.708809 -0.613908 6 4.487234 -0.616820 -0.254453 8 3.525009 -1.594014…	Cc1c(CO)c(O)c(CO)c2c1OC(C)(CCCC(C)CCCC(C)CCCC(C)C)CC2	462.37091008
10129	-1479.44080606	-1479.339561	-1479.287386	-1479.288331	-1479.300663	0.101245	0.15342	0.152475	0.140143	14.5446	18.696461	0.0	-107.229634	41.198285	95.68	46.521	109.812	20 Molecule: 10129 6 1.738275 -1.543806 1.304131 6 1.143441 -1.296332 -0.077219 8 2.108689 -1.014001 -1.057893 8 0.506355 -2.491837 -0.419396 6 0.215704 -0.058230 -0.053749 6 0.761236 1.242132 -0.029191 17 2.476782 1.558628 0.089218 6 -0.032054 2.384642 -0.043652 6 -1.412774 2.278528 -0.057216 6 -1.970926 1.017761 -0.026310 9 -3.298774 0.903237 -0.002020 6 -1.188354 -0.139188 -0.011667 17 -2.1062…	CC(O)(O)c1c(Cl)ccc(F)c1Cl	223.98071304400003
1013	-1990.46332217	-1990.143789	-1990.040568	-1990.041512	-1990.073484	0.319533	0.422755	0.42181	0.389838	17.230257	19.776254	0.0	-338.422284	74.461119	264.69	114.302	217.248	51 Molecule: 1013 6 -6.220237 -1.704572 0.167315 8 -4.942185 -1.137373 -0.086251 7 -5.000035 0.222387 0.101819 6 -3.881933 0.820731 -0.102251 6 -2.569403 0.181749 -0.524747 8 -1.790855 0.782163 -1.251176 7 -2.293931 -1.037364 0.006257 6 -1.211960 -1.849261 -0.521568 6 -1.666801 -3.296194 -0.432529 8 -2.730150 -3.653762 0.007109 8 -0.735907 -4.134356 -0.902055 6 0.089144 -1.666481 0.294366 8 -0.19…	CON=C(C(=O)NC(C(=O)O)C(O)NC(C(=O)O)=C(CS)COC(N)=O)c1ccco1	460.09001384
10130	-854.23184123	-853.971991	-853.90928	-853.910225	-853.926564	0.25985	0.322561	0.321617	0.305278	15.557521	18.915193	0.0	-275.211305	48.112735	201.817	64.591	131.985	36 Molecule: 10130 7 6.023813 -0.969713 0.333051 6 4.690095 -0.672603 0.146215 7 3.813727 -1.664947 0.088383 6 2.515231 -1.365288 -0.030657 6 2.010748 -0.071475 -0.091600 6 0.574898 0.197386 -0.209712 6 -0.067636 1.295161 -0.829382 7 -1.388758 1.210705 -0.750272 7 -1.621218 0.072284 -0.085961 6 -2.992492 -0.334541 0.195995 6 -3.697906 0.687063 1.089484 6 -5.142753 0.253612 1.329498 7 -5.824202 0.…	Nc1ncc(-c2cnn(C3CCNCC3)c2)cc1O	259.143310164
10131	-1658.14391501	-1657.672348	-1657.585641	-1657.586585	-1657.615722	0.471567	0.558274	0.55733	0.528193	16.817295	19.802451	0.0	-499.443064	59.974188	349.73	118.545	182.491	63 Molecule: 10131 6 -3.399595 -3.355888 -0.328617 6 -3.731225 -1.975154 0.198426 6 -5.156354 -1.895355 0.734662 8 -2.776528 -1.622457 1.192756 6 -2.785158 -0.197588 1.241379 6 -1.448977 0.364972 1.711653 6 -0.760135 0.989248 0.468567 6 0.791638 0.907442 0.422905 6 1.396678 0.900419 1.834087 6 2.915242 1.074106 1.792552 9 3.484479 0.372908 2.844235 6 3.489829 0.576162 0.482075 8 3.784100 1.620511…	CC1(C)OC2CC3C4CC(F)C56OC5C(=O)C=CC6(C)C4(F)C(O)CC3(C)C2(C(=O)CO)O1	468.1959597399999
10135	-2231.18013538	-2230.754127	-2230.653297	-2230.654241	-2230.686379	0.426008	0.526838	0.525894	0.493756	17.711893	19.898493	0.0	-451.191249	71.753261	330.004	122.264	212.216	61 Molecule: 10135 6 -2.821356 -3.483422 0.170384 8 -2.125703 -2.263884 0.046020 6 -2.856385 -1.108993 0.056813 6 -4.232774 -1.064324 0.171846 6 -4.912519 0.170002 0.176079 7 -6.318143 0.175283 0.264273 6 -6.969323 -0.644660 1.282026 6 -8.256859 -1.208419 0.681061 6 -8.959269 -0.143606 -0.150832 8 -9.816689 -0.413028 -0.957380 6 -8.521976 1.277968 0.153202 6 -6.990994 1.450698 0.070358 6 -4.16137…	COc1cc(N2CCC(=O)CC2)ccc1Nc1ncc(Cl)c(Nc2ccccc2P(C)(C)=O)n1	499.1540040340001
10136	-2861.14679737	-2860.411932	-2860.278409	-2860.279353	-2860.324504	0.734865	0.868388	0.867444	0.822294	18.773389	20.347418	0.0	-778.306599	92.59689	544.329	172.887	281.023	95 Molecule: 10136 6 -5.803443 -4.496009 -1.968968 6 -5.060700 -5.245419 -0.863263 6 -4.853878 -4.406730 0.400370 6 -4.041742 -3.134435 0.156982 6 -3.653065 -2.394066 1.440002 6 -4.840249 -2.019603 2.333814 6 -5.916491 -1.201325 1.617958 6 -7.034086 -0.720861 2.550240 6 -6.626845 0.301969 3.619705 6 -6.045827 1.600111 3.036814 6 -4.516620 1.585969 2.943527 6 -3.909752 2.700303 2.126544 8 -2.85662…	CCCCCCCCCCCC(=O)OCN1C(=O)CCc2ccc(OCCCC[N+]3([O-])C=CN(c4cccc(Cl)c4Cl)CC3)cc21	673.3049270280001
10137	-542.999496102	-542.773504	-542.709544	-542.710488	-542.726055	0.225992	0.289952	0.289008	0.273441	15.035133	18.35294	0.0	-239.351851	50.25325	181.355	54.346	134.614	31 Molecule: 10137 6 5.873545 0.539050 0.999493 6 5.305075 1.231014 -0.234600 6 4.056039 0.605799 -0.794886 6 3.431602 -0.469133 -0.318945 6 2.176865 -1.055678 -0.913839 6 1.041889 -1.081011 0.076136 6 -0.129701 -0.473853 -0.094928 6 -1.268003 -0.510592 0.892519 6 -2.483269 -1.177512 0.300603 6 -3.662751 -0.601709 0.073777 6 -4.002450 0.829274 0.392966 6 -5.387014 1.234538 -0.058899 8 -6.172646 0…	CCC=CCC=CCC=CCC=O	178.135765196
10140	-1015.67065383	-1015.347591	-1015.283527	-1015.284471	-1015.302955	0.323063	0.387127	0.386183	0.367698	15.565845	19.150448	0.0	-342.160895	47.273847	242.333	76.569	134.833	43 Molecule: 10140 6 -2.011092 3.543085 0.940457 7 -1.770499 2.141616 0.662935 6 -0.976784 1.511443 1.708979 6 -0.901105 0.009995 1.478769 6 -0.436342 -0.381907 0.054696 6 1.035249 0.048293 -0.148582 6 1.318718 1.390979 -0.495072 6 2.630833 1.847355 -0.590923 6 3.710343 1.000410 -0.374439 6 3.452242 -0.323300 -0.083639 8 4.422632 -1.276118 0.120378 6 2.137340 -0.805287 0.022755 8 1.986029 -2.1265…	CN1CCC23c4c(ccc(O)c4O)CC1C2CCC(=O)C3O	303.147058152
10146	-1143.18526024	-1142.864026	-1142.793421	-1142.794366	-1142.815322	0.321234	0.391839	0.390895	0.369938	15.682982	19.184645	0.0	-340.223704	51.58281	245.29	81.355	148.6	43 Molecule: 10146 7 3.648331 2.868203 0.384363 6 2.541142 2.079297 0.910613 6 2.126725 1.044442 -0.128480 8 0.936954 0.428267 0.362625 6 0.548112 -0.696318 -0.431148 8 -0.731884 -1.046899 -0.054154 6 -1.761602 -0.304319 -0.674861 6 -3.143660 -0.848669 -0.238808 6 -3.149981 -1.666105 1.045221 8 -2.617381 -0.977196 2.144595 8 -3.956574 0.315392 -0.017959 6 -3.305915 1.444523 -0.541136 8 -3.479757 …	NCC1OC(OC2C(CO)OC(O)C2O)C(N)C(O)C1O	310.13761566399995
10147	-1142.74913516	-1142.375841	-1142.301241	-1142.302185	-1142.324723	0.373294	0.447894	0.44695	0.424412	15.931487	19.241811	0.0	-395.361238	54.140034	280.465	88.591	157.009	48 Molecule: 10147 7 2.411357 3.335708 -0.615673 6 3.237992 2.145122 -0.713514 6 2.862956 1.193968 0.416548 8 1.478109 0.846157 0.333754 6 1.056516 -0.035329 -0.690833 8 -0.064066 -0.698847 -0.189546 6 -1.333794 -0.181908 -0.590121 6 -1.598613 1.237898 -0.043397 7 -1.327642 1.425653 1.374855 6 -3.045404 1.625296 -0.372368 6 -4.054846 0.632131 0.200224 7 -5.416946 1.085676 -0.058000 6 -3.782662 -0…	NCC1OC(OC2C(N)CC(N)C(O)C2O)C(N)C(O)C1O	322.18523455199994
10149	-914.286517178	-914.121002	-914.060031	-914.060975	-914.077281	0.165515	0.226486	0.225542	0.209236	15.146861	18.861599	0.0	-175.299769	46.30537	141.53	59.97	128.324	28 Molecule: 10149 6 -1.914715 3.012812 0.980871 8 -1.813810 2.188308 -0.176169 6 -0.873229 1.196490 -0.061246 6 0.488125 1.516747 -0.223285 6 0.956645 2.907093 -0.553329 6 1.348310 0.440103 -0.079744 6 0.932381 -0.860846 0.168027 6 -0.417674 -1.178176 0.279323 8 -0.785210 -2.445166 0.509461 6 -1.331239 -0.104451 0.196860 6 -2.806467 -0.368637 0.416531 6 -3.373215 -1.134736 -0.761067 8 -3.161631 …	COc1c(C)c2c(c(O)c1CC=O)C(=O)OC2=O	250.04773804
1015	-659.716729741	-659.421076	-659.359188	-659.360133	-659.377311	0.295654	0.357541	0.356597	0.339419	14.839914	18.657013	0.0	-313.131615	46.352256	223.768	66.141	130.253	38 Molecule: 1015 6 1.265093 -0.614396 2.081704 6 2.084626 -0.499257 0.822574 6 1.542376 -1.097192 -0.414491 6 0.296639 -0.966951 -0.893945 6 -0.787408 -0.094080 -0.394771 6 -0.617290 1.234203 -0.228171 6 0.668524 1.969674 -0.508782 6 -1.720503 2.131773 0.291889 6 -3.110779 1.510563 0.216155 6 -3.053452 0.068973 0.702687 6 -2.129101 -0.803993 -0.159893 6 -2.795607 -1.105954 -1.514563 6 -1.908257 …	CC(C=CC1=C(C)CCCC1(C)C)=CC=O	218.167065324
10150	-1547.52373279	-1547.130959	-1547.042107	-1547.043051	-1547.070504	0.392774	0.481626	0.480682	0.453229	17.013991	19.74356	0.0	-415.992568	64.028912	301.633	107.754	187.006	56 Molecule: 10150 8 2.281121 0.959389 -1.926068 6 2.406351 1.264594 -0.747526 6 1.226288 1.151374 0.172564 6 0.356595 0.082417 -0.052184 6 -0.789191 -0.093011 0.713262 6 -1.691142 -1.300319 0.485884 8 -1.359557 -2.013793 -0.690429 6 -3.166503 -0.947674 0.528405 7 -3.849728 -1.539827 1.451839 7 -5.174857 -1.308848 1.512681 6 -5.952736 -0.540241 0.667381 8 -7.157658 -0.453900 0.818902 6 -5.170179 …	O=C(c1cc(C(O)c2n[nH]c(=O)c3ccccc23)ccc1F)N1CCN(C(=O)C2CC2)CC1	450.1703334360001
10152	-766.076144481	-765.890199	-765.830667	-765.831612	-765.846541	0.185945	0.245477	0.244533	0.229603	15.124683	18.723657	0.0	-196.937552	46.238539	153.447	56.941	125.295	29 Molecule: 10152 6 5.138736 0.562101 1.035487 6 4.594661 -0.238869 -0.122606 8 5.240368 -0.468892 -1.117665 6 3.174398 -0.777384 0.012024 6 2.124430 0.328601 -0.042373 8 2.449730 1.496602 -0.119289 6 0.686501 -0.073178 -0.006360 6 0.271378 -1.426819 0.102704 6 -1.060136 -1.747446 0.135259 6 -2.056145 -0.737876 0.058628 6 -3.439467 -1.042258 0.087786 6 -4.371010 -0.035054 0.009379 8 -5.710135 -0…	CC(=O)CC(=O)c1ccc2cc(O)ccc2c1	228.078644244
10158	-1755.20579963	-1754.806073	-1754.711436	-1754.71238	-1754.740846	0.399727	0.494364	0.49342	0.464953	17.697361	19.733501	0.0	-423.356374	69.082511	309.626	109.499	199.181	57 Molecule: 10158 8 0.846833 -0.494201 -2.606819 6 2.009872 -0.419642 -2.299438 6 2.516043 0.513590 -1.210868 7 3.711198 0.007136 -0.562282 6 3.400833 -1.032449 0.432594 6 2.937518 -2.292668 -0.269156 7 1.776840 -2.788013 -0.384223 6 0.603223 -2.164371 0.199562 6 -0.342677 -3.243766 0.725403 6 -1.611479 -2.672231 1.358059 6 -2.435657 -1.853053 0.379828 8 -3.648036 -1.509396 1.031701 6 -4.543142 …	O=CCN(CC=NCCCCOc1ccc2ccc(=O)[nH]c2c1)c1cccc2sccc12	447.1616626600001
1016	-1979.2591675	-1978.873501	-1978.776098	-1978.777042	-1978.807266	0.385667	0.48307	0.482126	0.451902	17.410657	19.846494	0.0	-408.46553	70.150053	302.538	114.339	205.002	57 Molecule: 1016 6 -5.876712 3.560660 2.005713 6 -5.449932 2.437390 1.096695 6 -6.368399 1.779387 0.277050 6 -5.963099 0.768099 -0.584712 6 -4.626475 0.388183 -0.636815 7 -4.239922 -0.649698 -1.525257 7 -3.052760 -0.695891 -2.115753 6 -3.105033 -1.807006 -2.841322 6 -4.365399 -2.396425 -2.660270 7 -5.064139 -1.642749 -1.820902 6 -3.701789 1.019871 0.200543 8 -2.361066 0.716861 0.181977 6 -2.0131…	Cc1ccc(-n2nccn2)c(OC(=O)N(CC=O)C(C)CCNc2nc3cc(Cl)ccc3o2)c1	482.146930896
10161	-1724.39113509	-1723.920013	-1723.819238	-1723.820182	-1723.850648	0.471123	0.571897	0.570953	0.540487	17.369577	19.654514	0.0	-498.972798	73.465147	358.278	113.158	212.098	62 Molecule: 10161 6 8.767502 0.431616 -0.141918 7 7.919799 -0.189734 0.850135 6 8.545626 -1.070166 1.813727 6 6.547734 -0.064765 0.856267 8 5.844758 -0.520210 1.748375 7 6.020277 0.659146 -0.200746 6 4.569473 0.714394 -0.339284 6 3.949529 -0.598183 -0.819388 6 2.409871 -0.526332 -0.757054 6 1.867544 0.909261 -0.938823 6 0.407045 0.947890 -1.409042 6 -0.629144 0.744843 -0.302914 7 -0.501876 -0.53…	CN(C)C(=O)NC1CCC(CCNCCN(CC=O)c2cccc(Cl)c2O)CC1	424.224118596
10162	-1840.06878066	-1839.419332	-1839.300901	-1839.301845	-1839.340331	0.649448	0.767879	0.766935	0.72845	18.601684	20.098419	0.0	-687.840131	83.671582	481.259	148.918	249.259	84 Molecule: 10162 6 3.437897 -2.918089 -0.870558 7 2.669180 -1.763355 -0.439085 6 1.223343 -1.796774 -0.638004 6 0.462834 -1.782886 0.691822 7 -0.917137 -1.381324 0.480301 6 -1.057103 0.071827 0.388011 6 -2.398733 0.401159 -0.283400 6 -3.420294 -0.690292 0.040343 8 -4.721381 -0.087167 -0.069400 6 -5.758179 -0.941003 -0.209473 8 -5.655350 -2.147882 -0.242528 7 -6.912026 -0.211059 -0.301383 6 -8.2…	CN(CCN1CCC(OC(=O)Nc2ccccc2-c2ccccc2)CC1)C(=O)c1ccc(CN2CCC(O)CC2)cc1	570.320605824
10165	-3109.14773928	-3108.654759	-3108.521843	-3108.522787	-3108.566252	0.49298	0.625896	0.624952	0.581488	19.217749	20.477164	0.0	-522.122499	93.739681	392.163	167.416	279.746	78 Molecule: 10165 8 -0.583747 1.400122 0.060009 6 -0.257738 0.263400 0.257011 8 1.063365 -0.134668 0.251400 6 2.060558 0.810210 0.020694 6 2.048422 1.616880 -1.111736 6 3.098112 2.504700 -1.305398 6 4.170006 2.534454 -0.412476 7 5.168697 3.538838 -0.656873 7 6.382426 3.311951 -0.557087 6 6.912086 1.994476 -0.344104 6 6.619175 0.937417 -1.210333 6 7.257657 -0.282859 -1.039280 6 8.168351 -0.432644…	O=C(Oc1ccc(N=Nc2ccc(S(=O)(=O)Nc3ccccn3)cc2)cc1)c1cc(N=Nc2ccc(S(=O)(=O)Nc3ccccn3)cc2)ccc1O	734.1365871720003
10166	-813.686751705	-813.571579	-813.520742	-813.521686	-813.533025	0.115173	0.16601	0.165065	0.153727	14.278914	18.563799	0.0	-121.98095	40.833229	103.58	42.047	106.995	21 Molecule: 10166 8 -0.334367 2.740964 0.010296 6 0.212432 1.679611 -0.038907 8 1.460786 1.564954 -0.535227 6 2.145128 0.306255 -0.499998 6 2.488647 -0.076054 0.936420 8 1.336825 -0.785980 1.419755 6 0.368685 -0.854706 0.377493 6 -0.504464 0.395052 0.427993 8 -1.597608 0.289752 -0.492352 7 -2.690404 -0.433025 -0.007349 8 -2.604666 -0.895443 1.101366 8 -3.583331 -0.494890 -0.795325 6 1.202120 -0.…	O=C1OC2COC(C1O[N+](=O)[O-])C2O	205.022251564
10168	-1695.0976076	-1694.575831	-1694.465619	-1694.466563	-1694.50287	0.521777	0.631988	0.631044	0.594737	17.843519	19.946142	0.0	-552.621518	77.273588	395.986	136.745	231.96	71 Molecule: 10168 6 0.292731 -4.302016 0.317564 8 -0.152879 -2.967409 0.248989 6 0.796993 -1.982374 0.236169 6 2.163745 -2.212946 0.273588 6 3.061527 -1.142702 0.259558 7 4.479270 -1.301986 0.281385 6 4.963404 -2.449433 1.034846 6 5.093948 -1.189207 -1.049890 6 6.420387 -0.434094 -1.044735 7 7.470115 -1.043697 -0.240131 6 7.987120 -2.250491 -0.859373 6 8.543005 -0.091555 -0.006139 6 2.552784 0.1…	COc1cc(N(C)CCN(C)C)c(NC(=O)C(C)=O)cc1Nc1nccc(-c2cn(C)c3ccccc23)n1	515.2644879160001
1017	-1730.81597559	-1730.326897	-1730.222275	-1730.223219	-1730.25633	0.489079	0.593701	0.592756	0.559646	18.265064	19.969162	0.0	-517.990235	74.738824	371.96	128.249	220.196	68 Molecule: 1017 6 -10.299587 -1.625943 1.124952 7 -9.022028 -2.266208 1.405899 6 -8.078272 -1.372284 2.050988 6 -7.655289 -0.185029 1.155966 7 -7.752670 -0.572013 -0.248898 6 -7.151971 0.388846 -1.164109 6 -5.645933 0.547617 -1.051341 6 -5.089523 1.543191 -0.245455 6 -3.710512 1.662850 -0.103533 6 -2.858698 0.780904 -0.771328 6 -1.360913 0.830374 -0.664277 8 -0.678716 -0.160357 -0.840110 7 -0.8…	CN1CCN(Cc2ccc(C(=O)Nc3ccc(C(=O)O)c(Nc4nccc(-c5cccnc5)n4)c3)cc2)CC1	523.2331877880001
10170	-642.889897969	-642.736502	-642.684359	-642.685303	-642.696778	0.153396	0.205539	0.204595	0.19312	14.406048	18.450332	0.0	-162.46346	42.072753	128.385	42.887	109.746	24 Molecule: 10170 8 0.352054 -1.179267 1.200349 6 -0.057564 0.022707 0.587752 6 0.741831 0.110399 -0.710813 7 2.166946 0.142299 -0.437610 7 2.745478 1.128900 0.221679 6 3.996632 0.698718 0.275850 7 4.159309 -0.497547 -0.325674 7 2.981473 -0.836403 -0.768904 6 -1.540130 0.057694 0.276465 6 -2.222337 1.273567 0.223341 6 -3.573735 1.307498 -0.107414 6 -4.252685 0.122674 -0.383230 6 -3.575898 -1.093…	OC(Cn1ncnn1)c1ccccc1	190.08546094
10172	-1575.91669275	-1575.497106	-1575.399087	-1575.400031	-1575.431032	0.419586	0.517606	0.516661	0.48566	17.201415	19.812051	0.0	-444.390048	69.979889	324.21	117.75	206.299	60 Molecule: 10172 6 0.439784 4.364858 0.490986 6 1.126121 3.201027 1.050394 6 1.668643 2.235657 1.528606 6 2.332783 1.057904 2.094708 7 2.265831 -0.074397 1.154871 6 3.162151 -0.511013 0.250317 7 4.486090 0.088406 0.110440 8 5.012972 0.384109 1.341215 6 5.392224 -0.878103 -0.544037 6 6.292818 -0.505616 -1.441436 6 6.470078 0.904104 -1.932803 6 5.720652 1.881882 -1.029905 6 4.337098 1.341680 -0.7…	CC#CCn1c([N+]2([O-])C=CCCC2)nc2c1c(=O)n(Cc1nc(C)c3ccccc3n1)c(=O)n2C	471.20188766000007
10178	-1164.36462009	-1164.007785	-1163.935517	-1163.936461	-1163.957373	0.356835	0.429103	0.428159	0.407247	16.114975	19.345172	0.0	-377.929656	53.391458	268.674	84.357	152.1	48 Molecule: 10178 7 5.693940 -0.546794 -2.368802 6 5.089210 -0.106385 -1.488572 6 4.338050 0.431116 -0.333557 6 4.910990 -0.115003 0.999299 6 4.057312 -1.351381 1.286029 6 2.693747 -1.135975 1.886439 6 2.844341 -1.287315 0.402800 7 2.961910 -0.058408 -0.348533 6 1.943396 0.836124 -0.511291 8 2.062612 1.980596 -0.882550 8 0.752548 0.243700 -0.232631 6 -0.342196 1.115469 -0.157571 7 -0.292764 1.96…	N#CC1CC2CC2N1C(=O)OC(N=O)C12CC3CC(CC(O)(C3)C1)C2	345.168856216
10180	-1485.18892656	-1484.878639	-1484.794374	-1484.795318	-1484.81967	0.310288	0.394553	0.393609	0.369257	16.646126	19.370836	0.0	-328.630629	62.45474	246.993	89.477	177.351	45 Molecule: 10180 6 -7.048918 2.017344 -0.833453 6 -6.996278 1.035603 0.343526 6 -5.851190 0.082966 0.213754 6 -5.807655 -1.216801 -0.116794 6 -6.933240 -2.142586 -0.439880 6 -4.383131 -1.706305 -0.137451 7 -3.626492 -0.520856 0.219667 6 -2.222896 -0.581930 0.300279 8 -1.645400 -1.630462 0.059420 7 -1.612974 0.569747 0.657488 6 -0.167142 0.599318 0.736353 6 0.496953 0.634266 -0.650110 6 1.987928…	CCC1=C(C)CN(C(=O)NCCc2ccc(S(N)(=O)=O)cc2)C1=O	351.125277152
10183	-2225.7093216	-2225.140178	-2225.036594	-2225.037538	-2225.074032	0.569143	0.672728	0.671784	0.63529	17.416093	20.050021	0.0	-602.788079	70.056791	421.551	143.021	218.012	75 Molecule: 10183 6 7.969738 0.755882 -1.441344 6 6.633546 0.065800 -1.693327 6 6.089482 -0.584373 -0.448823 8 6.293524 -0.225537 0.683827 8 5.304654 -1.649706 -0.756444 6 4.679751 -2.283045 0.331252 8 3.648568 -1.473615 0.856595 6 2.538454 -1.357504 0.085474 8 2.319601 -2.046101 -0.873206 6 1.591420 -0.340600 0.720547 8 2.358043 0.785588 1.203486 6 3.403138 1.243490 0.482894 8 3.660276 0.864130…	CCC(=O)OCOC(=O)C1(OC(=O)CC)C(C)CC2C3CCC45OC4C(=O)C=CC5(C)C3(Cl)C(O)CC21C	552.212610444
10185	-891.504767593	-891.382018	-891.331741	-891.332685	-891.344007	0.12275	0.173026	0.172082	0.160761	13.816523	18.247475	0.0	-130.00607	40.258067	107.983	40.074	105.816	20 Molecule: 10185 6 3.795071 -1.044734 0.048768 6 2.695047 -0.007316 0.234021 6 2.976094 1.281835 -0.534664 7 1.417156 -0.603156 -0.169510 6 0.253581 -0.023033 0.229939 8 0.161817 0.904256 1.011021 7 -0.897542 -0.624427 -0.319581 16 -2.398709 0.003286 0.098652 8 -3.312059 -1.103693 -0.100105 8 -2.576765 1.284164 -0.534803 1 4.754152 -0.640980 0.383007 1 3.900176 -1.312651 -1.009643 1 3.580608 -1…	CC(C)NC(=O)N[SH](=O)=O	166.04121318
10186	-573.759086273	-573.582334	-573.529638	-573.530582	-573.542508	0.176753	0.229448	0.228504	0.216578	14.460938	18.40234	0.0	-187.201427	42.179913	143.389	45.972	110.907	26 Molecule: 10186 6 4.466175 -1.085283 0.637159 6 3.246204 -0.307587 0.212505 6 3.346873 1.041102 -0.138610 6 2.221536 1.739589 -0.562770 6 0.981546 1.115401 -0.644493 6 0.862087 -0.226114 -0.268504 7 -0.357042 -0.916170 -0.358544 6 -1.629826 -0.438003 -0.113876 6 -2.737422 -1.209047 -0.498746 6 -4.013301 -0.740508 -0.228321 7 -4.281343 0.418225 0.380688 6 -3.219591 1.137382 0.750490 6 -1.895553…	Cc1cccc(Nc2ccncc2)c1	184.100048384
10189	-1429.20901756	-1428.726797	-1428.630549	-1428.631493	-1428.66263	0.482221	0.578469	0.577525	0.546387	17.327138	19.727105	0.0	-510.726845	67.959783	362.402	119.957	202.572	64 Molecule: 10189 6 5.958891 0.955571 -2.135832 7 5.557809 1.131620 -0.745553 6 4.164025 0.891587 -0.516633 6 3.364197 2.034180 -0.316150 7 3.978681 3.275762 -0.220002 6 1.976715 1.926793 -0.181901 6 1.380243 0.671258 -0.214534 7 0.005567 0.424249 -0.149581 6 -1.055212 1.247748 0.109474 7 -0.842850 2.529802 0.419823 6 -1.945845 3.240605 0.671164 6 -3.222666 2.720586 0.621443 6 -3.335063 1.357834…	CNc1c(N)cc(Nc2nccc(-c3cn(C)c4ccccc34)n2)c(OC)c1CCN(C)C	445.259008612
1019	-1578.8113589	-1578.459514	-1578.379059	-1578.380004	-1578.403156	0.351845	0.432299	0.431355	0.408203	17.17348	19.47007	0.0	-372.644317	59.689344	270.68	90.795	169.33	49 Molecule: 1019 8 -3.864619 -1.803086 0.129640 6 -3.962621 -0.641771 0.471437 6 -2.848833 0.051871 1.241664 6 -1.621871 -0.829335 1.456520 6 -0.829306 -1.039860 0.167755 7 0.309101 -1.923712 0.359881 6 0.911980 -2.360977 -0.906721 6 2.051593 -1.442068 -1.343545 6 3.229354 -1.600940 -0.357105 8 3.986885 -2.749783 -0.723846 6 4.132543 -0.368758 -0.298003 6 5.513783 -0.538879 -0.163611 6 6.372632 …	O=C(CCCN1CCC(O)(c2ccc(Cl)cc2)CC1)c1ccc(F)cc1	375.140134876
10190	-1023.86188449	-1023.575178	-1023.503055	-1023.504	-1023.524622	0.286707	0.358829	0.357885	0.337262	15.866666	19.184725	0.0	-303.655147	53.543978	224.576	78.202	151.795	41 Molecule: 10190 6 -0.861288 3.174901 1.611169 6 0.141030 2.458193 0.754024 6 -0.211111 1.621171 -0.228952 7 -1.570765 1.416009 -0.596963 6 -2.271878 2.437787 -1.369088 6 -2.168307 0.197388 -0.416858 7 -3.345260 0.007128 -1.020108 6 -3.962836 -1.173428 -0.860400 7 -3.555492 -2.225228 -0.170545 6 -2.379810 -2.006079 0.433127 7 -1.728939 -2.901055 1.231522 6 -0.567080 -2.330367 1.704288 6 -0.4513…	CC1=C(N(C)c2ncnc3[nH]ccc23)CN(C(=O)CC#N)CC1	310.154209196
10191	-1904.09137439	-1903.702967	-1903.612553	-1903.613497	-1903.641844	0.388407	0.478822	0.477877	0.44953	17.318516	19.795889	0.0	-411.36799	64.735832	299.873	109.541	190.293	56 Molecule: 10191 6 2.957904 5.012969 1.149180 8 4.039433 4.437538 0.445738 6 4.025390 3.096941 0.264562 6 5.108710 2.560112 -0.442968 6 5.174601 1.202387 -0.688047 6 4.169502 0.350341 -0.224803 7 4.273732 -1.043852 -0.476641 7 5.454412 -1.624278 -0.637398 6 5.155031 -2.891139 -0.896331 6 3.759021 -3.028798 -0.880903 7 3.223483 -1.841814 -0.619272 6 3.105619 0.886763 0.494190 8 2.151410 0.059715…	COc1ccc(-n2nccn2)c(OC(=O)N2CCCC2(C)c2nc3c(C)c(Cl)ccc3[nH]2)c1	466.152016276
10192	-856.630921753	-856.473061	-856.424515	-856.425459	-856.43652	0.157861	0.206407	0.205462	0.194401	13.782741	18.300947	0.0	-167.192681	38.700597	128.93	42.056	102.173	23 Molecule: 10192 6 -2.872397 0.664535 -0.818170 6 -1.779020 0.098935 0.082931 6 -2.389078 -0.584637 1.309386 6 -0.784250 1.202489 0.524703 7 0.520014 0.571236 0.675933 6 1.645791 0.943543 -0.059976 8 2.058431 2.029352 -0.363641 6 2.025977 -0.532926 -0.339520 7 3.147945 -1.140554 0.338671 6 0.637372 -0.838794 0.280711 16 -0.754343 -1.113152 -0.870224 1 -2.446760 1.119571 -1.716548 1 -3.572585 -0…	CC1(C)CN2C(=O)C(N)C2S1	172.06703400400002
10195	-1130.47297302	-1130.089152	-1130.006607	-1130.007552	-1130.032077	0.383821	0.466366	0.465421	0.440896	16.596277	19.404939	0.0	-406.509957	60.449476	292.056	94.737	173.731	52 Molecule: 10195 6 -2.997811 -2.959944 1.059473 6 -3.166408 -2.381138 -0.134887 6 -4.259938 -2.828775 -1.072499 7 -2.339348 -1.331488 -0.600724 6 -2.939458 -0.181645 -1.288092 6 -3.420934 0.934929 -0.361990 6 -4.533548 0.514107 0.595219 6 -5.064145 1.693848 1.403235 8 -5.589731 2.722209 0.583124 6 -0.992882 -1.242674 -0.269688 6 -0.191383 -2.368748 0.046255 7 1.113401 -2.259641 0.166081 6 1.697…	C=C(C)N(CCCCO)c1cnc(-c2ccccc2)c(-c2ccccc2)n1	359.19976242
10197	-652.524874624	-652.274554	-652.216853	-652.217798	-652.232065	0.25032	0.308021	0.307077	0.29281	14.731322	18.571968	0.0	-265.117974	45.001191	192.694	54.689	121.442	33 Molecule: 10197 6 3.478119 2.304588 -0.549393 6 2.872792 0.970299 -0.192961 6 3.573268 0.067809 0.617737 6 3.022530 -1.162840 0.947243 6 1.761342 -1.520231 0.467970 6 1.057584 -0.640347 -0.346113 6 -0.320601 -0.980771 -0.893974 8 -0.690490 -2.330008 -0.618095 7 -1.309016 -0.089090 -0.370849 6 -1.366348 -0.062865 1.100518 6 -2.738689 0.436679 1.562905 7 -3.170168 1.496720 0.664264 6 -3.480438 0…	Cc1cccc(C(O)N2CCNCC2)c1	206.141913196
102	-1453.67604988	-1453.455238	-1453.383018	-1453.383962	-1453.404608	0.220811	0.293032	0.292088	0.271442	15.746527	19.22255	0.0	-233.864603	53.623352	183.288	74.991	152.001	35 Molecule: 102 6 1.401840 3.039027 -0.883467 7 0.125709 2.667082 -0.293693 6 -0.710532 3.509679 0.369699 7 -1.845610 2.941779 0.702015 6 -1.734774 1.689737 0.212752 7 -2.866219 0.788148 0.287712 8 -3.087570 0.121792 -0.719039 8 -3.525678 0.780138 1.297128 6 -0.523310 1.449267 -0.405805 16 0.175091 0.002530 -1.096715 6 1.086391 -0.744542 0.417796 6 2.275752 0.130808 0.788346 7 3.237529 0.211292 …	Cn1cnc([N+](=O)[O-])c1SC(CNC=O)NCNC(=O)O	318.07463854799994
10200	-1385.28931116	-1384.912421	-1384.822643	-1384.823587	-1384.851079	0.376891	0.466668	0.465724	0.438232	17.256999	19.629438	0.0	-399.170274	64.967915	292.246	105.021	188.953	54 Molecule: 10200 6 -9.154283 -1.522592 0.539552 6 -7.774778 -0.970965 0.383457 6 -6.584525 -1.668308 0.400782 7 -5.610798 -0.723826 0.218935 7 -4.294349 -0.940399 0.166033 6 -3.560790 0.130453 -0.017722 6 -2.086907 -0.090576 -0.080033 6 -1.559294 -1.353939 0.049947 6 -0.154183 -1.572940 -0.009721 8 0.458762 -2.620997 0.083866 7 0.598189 -0.342214 -0.212802 6 1.969909 -0.476296 -0.289626 6 2.777…	Cc1cn2nc(-c3cc(=O)n4cc(NCC5(NCC=O)CC5)ccc4n3)cc(C)c2n1	417.191322976
10206	-1015.85053864	-1015.527874	-1015.448556	-1015.449501	-1015.471798	0.322665	0.401982	0.401038	0.378741	16.132001	19.120515	0.0	-341.738983	59.390845	251.655	81.749	166.938	44 Molecule: 10206 6 -7.248428 -1.200190 -0.734156 6 -6.789978 0.246600 -0.523327 6 -7.345859 0.822415 0.777229 7 -5.332199 0.430179 -0.584933 6 -4.545746 -0.435066 0.286920 6 -3.192511 0.194144 0.628188 8 -2.478328 -0.642440 1.521095 6 -2.333817 0.376402 -0.609614 8 -1.175252 1.144167 -0.347825 6 0.035055 0.532760 -0.194537 6 0.216641 -0.808886 0.135860 6 1.513612 -1.311241 0.244095 6 2.625565 -…	CC(C)NCC(O)COc1ccc(COCC(=O)O)cc1	297.1576228360001
10210	-1130.34898516	-1130.002874	-1129.914112	-1129.915056	-1129.941766	0.346111	0.434873	0.433929	0.407219	16.402113	19.264833	0.0	-366.571067	64.720298	272.295	93.656	186.816	48 Molecule: 10210 6 -7.683811 -1.177733 -0.124701 6 -6.529116 -0.445201 0.521163 8 -5.347381 -0.768291 -0.231170 6 -4.231278 -0.194913 0.197685 8 -4.148035 0.548030 1.145387 6 -3.013003 -0.592801 -0.659121 8 -3.127356 -1.408256 -1.544416 6 -1.750009 0.086348 -0.292240 6 -0.647011 -0.162237 -0.999723 6 0.703416 0.453304 -0.748201 7 0.698016 1.461427 0.289266 6 0.312137 2.739450 -0.023725 6 0.5740…	CCOC(=O)C(=O)C=CC(NC(C)=O)C(C=O)OC(CC)CC	327.16818752000006
10213	-649.663357588	-649.533931	-649.483745	-649.484689	-649.495756	0.129426	0.179613	0.178668	0.167601	14.412836	18.442299	0.0	-137.077079	40.431992	112.116	42.351	105.626	22 Molecule: 10213 6 4.961819 -0.969857 0.251526 6 4.225734 0.090274 -0.083893 6 2.756091 0.154479 -0.075016 6 2.091858 1.386783 -0.026171 6 0.709137 1.440016 0.000596 6 0.028723 0.222308 -0.031682 7 -1.381984 0.196027 -0.000682 6 -2.170315 -0.917586 -0.034475 6 -3.451274 -0.437685 0.018449 9 -4.574025 -1.152441 0.011411 6 -3.353859 0.968184 0.082128 7 -2.084839 1.338913 0.069655 7 0.619054 -0.96…	C=Cc1ccc(-n2cc(F)cn2)nc1	189.070225476
10215	-1489.2782293	-1488.889976	-1488.79445	-1488.795394	-1488.824614	0.388253	0.483779	0.482835	0.453615	17.132489	19.696147	0.0	-411.204717	69.225521	302.983	109.529	201.051	56 Molecule: 10215 6 1.982257 4.853035 0.574237 6 1.043388 3.790354 1.099918 8 1.576337 2.516532 0.699472 6 0.849617 1.457294 1.049813 8 -0.147304 1.511512 1.732392 6 1.442307 0.167095 0.509217 6 2.945515 0.120457 0.397814 6 3.483881 -1.236026 -0.058196 6 4.990475 -1.219349 -0.140249 6 5.636062 -0.795239 -1.304331 6 7.025114 -0.735689 -1.369170 6 7.791806 -1.100084 -0.264985 6 7.160072 -1.523350 …	CCOC(=O)C(CCc1ccccc1)=NC1CC(=O)c2ccccc2N(CC(=O)O)C1=O	436.163436488
10216	-2078.11721111	-2077.696468	-2077.600579	-2077.601523	-2077.63333	0.420743	0.516632	0.515688	0.483881	17.121784	19.877275	0.0	-445.615153	66.870247	323.599	122.181	201.816	60 Molecule: 10216 6 2.976763 -2.956733 1.608117 6 3.000209 -1.435322 1.483194 6 1.732739 -0.767828 2.048973 6 1.366820 0.372031 1.080591 6 -0.093476 0.853875 1.212650 6 -0.254722 2.255389 0.601364 6 -1.676406 2.783639 0.693695 9 -1.773462 3.976792 0.029828 6 -2.652388 1.790716 0.074206 8 -3.432419 2.132581 -0.779646 6 -2.586695 0.382474 0.673714 6 -3.098725 0.463882 2.130149 6 -3.471092 -0.64129…	CC1CC2C3CC(F)C(=O)C(C)(C4OC4C(=O)C=O)C3(F)C(O)CC2(C)C1(O)C(=O)SCF	492.1429588639999
10221	-1540.3088639	-1539.971034	-1539.884402	-1539.885347	-1539.913426	0.33783	0.424461	0.423517	0.395438	16.696829	19.702946	0.0	-357.801016	61.013232	265.761	108.96	182.331	51 Molecule: 10221 6 -3.701564 1.029225 2.411338 6 -2.468191 0.808281 1.552271 8 -2.110706 2.082082 1.005511 6 -0.874221 2.168552 0.431376 6 0.111446 1.216682 0.497775 6 1.329879 1.421249 -0.170884 6 1.498745 2.628714 -0.833777 7 0.566950 3.589047 -0.868658 6 -0.597760 3.370496 -0.272026 7 -1.580254 4.322980 -0.374387 6 2.335025 0.354720 -0.188878 6 2.165609 -1.051228 -0.298951 7 3.333819 -1.6853…	CC1Oc2cc(cnc2N)-c2c(nn(C)c2C#N)C(O)(O)N(C)C(=O)c2ccc(F)cc21	438.145181308
10222	-2004.18306527	-2003.744343	-2003.648767	-2003.649711	-2003.681686	0.438723	0.534298	0.533354	0.501379	16.791513	19.834051	0.0	-464.65762	66.360585	334.685	121.849	201.156	61 Molecule: 10222 6 -2.391384 4.637910 0.012463 6 -1.682073 3.371824 -0.445521 6 -2.136050 2.159110 0.325408 8 -3.053144 2.109123 1.104934 8 -1.372794 1.084344 0.010179 6 -1.672239 -0.161441 0.658090 6 -3.071792 -0.604815 0.235518 8 -3.757128 -1.370090 0.852738 16 -3.541172 -0.055901 -1.436210 6 -4.934191 -1.188359 -1.619089 9 -4.485760 -2.457283 -1.879077 6 -1.405901 -0.039998 2.194653 6 -2.547…	CCC(=O)OC1(C(=O)SCF)C(C)CC2C3CC(F)C(=O)C(C)(C=O)C3(F)C(O)CC21C	478.163694308
10223	-340.992368261	-340.975051	-340.937763	-340.938707	-340.944789	0.017317	0.054606	0.053661	0.047579	11.815681	17.260649	0.0	-18.341216	32.050913	33.673	18.755	78.479	8 Molecule: 10223 8 -1.454530 -1.210290 0.216103 6 -1.315254 -0.079115 -0.159433 6 0.000001 0.685638 0.000000 8 0.000001 1.892008 -0.000000 6 1.315254 -0.079117 0.159434 8 1.454528 -1.210291 -0.216103 1 -2.132182 0.532075 -0.589277 1 2.132182 0.532071 0.589280	O=CC(=O)C=O	86.00039392400002
10224	-1370.47938893	-1370.163363	-1370.078299	-1370.079243	-1370.106098	0.316026	0.40109	0.400146	0.373291	16.121785	19.489859	0.0	-334.707454	60.6505	251.095	98.273	179.033	47 Molecule: 10224 6 2.633648 3.635029 0.839553 8 1.714081 3.015133 -0.059831 6 1.356788 1.765706 0.259166 8 1.788659 1.180631 1.224338 6 0.393315 1.220096 -0.778255 6 -0.738829 2.259007 -0.943236 6 -0.914622 2.843571 -2.318812 8 -1.383681 2.607631 0.017027 6 -0.147886 -0.203005 -0.475702 6 -1.211610 -0.196349 0.613380 6 -0.844856 -0.186963 1.964291 6 -1.794984 -0.189524 2.976503 6 -3.154774 -0.2…	COC(=O)C(C(C)=O)C(c1ccccc1[N+](=O)[O-])C1(C(=O)OC)OC1(C)N	380.1219656
10225	-1555.00289667	-1554.75815	-1554.67404	-1554.674984	-1554.698769	0.244747	0.328857	0.327912	0.304128	16.480782	19.318447	0.0	-259.215265	62.891152	205.768	83.734	177.023	39 Molecule: 10225 7 -3.893492 0.614374 -0.729741 6 -4.879493 -0.455105 -0.742399 6 -4.547144 -1.519531 0.309251 6 -3.111284 -2.018065 0.179598 6 -2.122420 -0.989150 0.704319 8 -2.342681 -0.323258 1.703662 7 -0.943400 -0.900390 0.021446 6 0.003947 0.131914 0.367015 6 -0.408436 1.482001 -0.211394 16 0.794941 2.811320 0.107785 8 1.251229 -0.267286 -0.181332 6 2.329508 -0.146668 0.634070 8 2.296087 …	NC(CCC(=O)NC(CS)OC(=O)NCC(=O)OO)C(=O)O	339.07363550399987
10228	-366.064041346	-365.921306	-365.879131	-365.880075	-365.888753	0.142735	0.18491	0.183966	0.175288	12.978434	17.773912	0.0	-151.172679	34.477341	115.44	34.265	88.765	20 Molecule: 10228 6 2.517699 -0.724861 0.024543 6 1.220235 0.038966 -0.000517 6 1.198906 1.431376 -0.007674 6 -0.000000 2.136329 -0.015123 6 -1.198906 1.431376 -0.007674 6 -1.220235 0.038966 -0.000517 6 -2.517699 -0.724861 0.024543 6 0.000000 -0.659571 -0.004901 7 0.000000 -2.058580 0.057909 1 3.369326 -0.043981 0.089833 1 2.653786 -1.331328 -0.881407 1 2.561377 -1.406431 0.882472 1 2.145010 1.9…	Cc1cccc(C)c1N	121.089149352
1023	-2081.87880298	-2081.401166	-2081.304607	-2081.305551	-2081.337839	0.477637	0.574196	0.573252	0.540964	17.149497	19.901566	0.0	-505.871901	67.071013	359.721	125.575	203.226	65 Molecule: 1023 6 -6.196773 -1.623002 1.628431 6 -5.345648 -1.720383 0.370840 6 -3.981613 -1.108523 0.560640 8 -3.614288 -0.496715 1.532454 8 -3.220356 -1.316650 -0.538263 6 -1.972030 -0.675571 -0.715180 8 -2.025480 0.705794 -0.335854 6 -3.095692 1.466934 -0.650216 8 -3.990128 1.151279 -1.381591 6 -2.976584 2.757578 0.139644 17 -4.187894 3.953864 -0.341231 6 -1.596220 -0.747726 -2.205302 6 -1.9…	CCC(=O)OC1(OC(=O)CCl)C(C)CC2C3CC(F)C4=CC(=O)C=CC4(C)C3(F)C(O)CC21C	500.177722832
10231	-585.465824761	-585.346099	-585.294526	-585.29547	-585.307225	0.119726	0.171299	0.170355	0.158599	14.024967	18.183085	0.0	-126.803591	41.171427	106.899	40.893	108.545	20 Molecule: 10231 6 1.358786 2.231316 -0.331251 7 0.225499 1.370002 -0.021509 6 0.172698 0.038300 -0.251324 6 1.193336 -0.864775 -0.359502 7 2.507624 -0.680711 0.136439 8 3.341411 -1.517553 -0.186392 8 2.739330 0.258858 0.896798 7 -1.102737 -0.514871 -0.487080 6 -2.055729 -0.254906 0.310526 6 -3.429738 -0.829554 0.094817 8 -4.415594 0.176931 0.198618 1 0.965953 3.182202 -0.697170 1 1.963015 1.77…	CNC(=C[N+](=O)[O-])N=CCO	159.064391148
10233	-115.654758831	-115.625237	-115.59832	-115.599265	-115.602538	0.029522	0.056439	0.055494	0.05222	8.04708	15.778953	0.0	-31.267023	24.040429	34.823	8.586	56.651	6 Molecule: 10233 6 0.659206 -0.019970 -0.000000 8 -0.744510 0.122669 -0.000000 1 1.028178 -0.544217 0.891925 1 1.028179 -0.544210 -0.891929 1 1.078908 0.987698 0.000004 1 -1.134422 -0.760803 0.000000	CO	32.026214748
10235	-2194.82909165	-2194.351705	-2194.246409	-2194.247353	-2194.283332	0.477387	0.582683	0.581739	0.54576	17.297287	19.994578	0.0	-505.607551	72.414414	365.047	135.971	221.614	67 Molecule: 10235 6 -7.312859 -1.700383 -0.994370 6 -5.900595 -1.419896 -1.487346 6 -4.952253 -1.143662 -0.348985 8 -5.237610 -1.114174 0.820422 8 -3.697494 -0.910073 -0.811932 6 -2.673506 -0.678959 0.155529 6 -3.007097 0.604266 0.928589 8 -2.550395 0.858139 2.008732 16 -4.004286 1.822288 0.007362 6 -3.444105 3.264376 0.932105 9 -2.185650 3.646160 0.513631 6 -2.449879 -1.841863 1.156351 6 -2.702…	CCC(=O)OC1(C(=O)SCF)C(C)CC2C3CC(F)C(=CC(=O)C=O)C(C)(C=O)C3(F)C(O)CC21C	532.1742589919999
10238	-2051.48836664	-2051.198791	-2051.102091	-2051.103035	-2051.133161	0.289576	0.386276	0.385332	0.355206	17.342439	19.840075	0.0	-306.693902	69.509884	241.799	111.422	203.523	49 Molecule: 10238 6 8.272701 -2.096111 -0.717224 7 6.995843 -1.412266 -0.783647 6 6.152880 -1.481574 0.270610 8 6.437246 -2.091151 1.290097 6 4.818526 -0.778048 0.159589 6 3.933301 -0.964669 1.225114 6 2.680005 -0.369867 1.243886 6 2.295405 0.444204 0.180799 7 1.027806 1.114900 0.203318 6 -0.077969 0.484618 -0.277439 16 -0.086602 -1.045069 -0.902331 7 -1.237034 1.278029 -0.212864 6 -2.507529 0.6…	CNC(=O)c1ccc(N2C(=S)N(c3ccc(C#N)c(C(F)(F)F)c3)C(=O)OC2(C)C)cc1F	480.087924252
1024	-1013.25616917	-1012.985912	-1012.917247	-1012.918191	-1012.93777	0.270257	0.338923	0.337978	0.318399	15.82705	19.130367	0.0	-286.232873	50.988412	212.085	76.188	144.52	39 Molecule: 1024 6 6.372497 -0.686015 0.550517 7 4.981046 -0.267975 0.550318 6 4.512615 0.088533 -0.780337 6 3.112403 0.690713 -0.763639 6 1.986258 -0.232150 -0.333050 6 2.252439 -1.560054 0.005774 6 1.224804 -2.414913 0.381254 6 -0.094935 -1.984394 0.403186 6 -0.408601 -0.664868 0.067222 6 0.649198 0.217169 -0.267095 6 0.318429 1.650649 -0.474752 8 1.029975 2.453683 -1.050299 6 -0.931510 2.1558…	CNCCc1cccc2c1C(=O)C(O)c1ccc(O)c(O)c1-2	299.115758024
10242	-880.102537009	-879.830561	-879.763467	-879.764412	-879.782511	0.271976	0.33907	0.338126	0.320026	15.883325	18.977514	0.0	-288.054038	50.889716	212.177	70.394	141.21	38 Molecule: 10242 7 -5.427214 -2.598352 0.111734 6 -4.580211 -1.502453 0.070049 6 -3.220354 -1.637005 0.385505 6 -2.385139 -0.529836 0.390887 6 -2.882424 0.742588 0.081181 6 -2.039351 1.970416 0.089636 8 -2.529091 3.075745 -0.026099 6 -0.532710 1.798666 0.250652 7 0.023434 1.146830 -0.930108 6 1.459417 0.950843 -0.867471 6 1.954419 0.147430 0.347745 8 1.129025 -1.008224 0.404849 6 3.419821 -0.19…	Nc1ccc(C(=O)CNCC(O)c2ccccc2)cc1	270.136827816
10244	-307.569195652	-307.479514	-307.440368	-307.441312	-307.448285	0.089681	0.128828	0.127884	0.120911	11.898193	17.29602	0.0	-94.982834	33.075513	80.248	24.11	82.391	14 Molecule: 10244 6 1.314752 -1.264064 0.050901 6 0.638051 -0.000030 -0.489999 6 1.314764 1.264059 0.050754 6 -0.832588 -0.000006 -0.136196 8 -1.750188 -0.000074 -0.917393 8 -1.028532 0.000099 1.201517 1 2.365337 -1.282127 -0.253286 1 0.833775 -2.169926 -0.329099 1 1.271096 -1.281807 1.143468 1 0.671624 -0.000095 -1.583020 1 2.365348 1.282080 -0.253440 1 0.833792 2.169883 -0.329345 1 1.271115 1.…	CC(C)C(=O)O	88.052429496
10245	-975.559761586	-975.265241	-975.194337	-975.195281	-975.215067	0.29452	0.365425	0.364481	0.344694	15.674957	19.005024	0.0	-311.930561	53.140058	228.715	73.898	149.232	40 Molecule: 10245 6 -4.227629 1.553010 0.205301 6 -4.385486 0.073124 -0.043976 8 -5.433269 -0.397853 0.728780 8 -3.201138 -0.635414 0.389389 6 -2.162506 -0.624609 -0.471187 8 -2.172928 -0.088661 -1.562671 7 -1.100080 -1.287193 0.058367 6 0.110389 -1.516828 -0.702873 6 1.266611 -0.542041 -0.391669 6 0.807519 0.870714 -0.824722 6 1.805670 1.914195 -0.414478 8 2.901576 2.116655 -0.889448 8 1.355259…	CC(O)OC(=O)NCC1(CC(=O)OO)CCCCC1	275.136887392
10246	-994.794126563	-994.475172	-994.401682	-994.402626	-994.423186	0.318954	0.392445	0.391501	0.370941	16.145137	19.105296	0.0	-337.809186	55.059492	245.67	77.725	154.674	43 Molecule: 10246 6 -4.772885 2.649168 -0.398853 6 -4.951665 1.198265 -0.804319 8 -5.550795 0.886139 -1.819749 7 -4.395008 0.267769 0.036018 6 -3.655241 0.616225 1.247629 6 -2.959731 -0.647650 1.763038 7 -2.235208 -1.324669 0.709591 6 -0.900996 -0.986368 0.445097 6 -0.212424 0.027775 1.119977 6 1.127849 0.307330 0.846478 6 1.809656 -0.415003 -0.126671 8 3.116253 -0.215762 -0.472753 6 3.818266 0.…	CC(=O)N1CCN(c2ccc(OCC(O)CO)cc2)CC1	294.157957184
10249	-1621.52802399	-1621.158339	-1621.065208	-1621.066152	-1621.094637	0.369685	0.462816	0.461872	0.433387	17.419049	19.789431	0.0	-391.539313	67.467119	289.829	109.091	196.01	55 Molecule: 10249 8 4.059625 2.730725 -0.303993 6 3.441006 1.683207 -0.299630 6 1.945580 1.693191 -0.246158 6 1.311207 2.891186 -0.598806 6 -0.066715 3.009769 -0.516209 6 -0.800462 1.918467 -0.071245 9 -2.134056 2.047842 0.021733 6 -0.210395 0.711014 0.285208 6 -0.954527 -0.449213 0.896585 8 -0.525669 -0.957448 1.921338 7 -2.082321 -0.913093 0.292128 6 -2.546787 -0.593977 -1.047778 6 -4.025806 -…	O=C(c1ccc(F)c(C(=O)N2CCN(C(=O)OC3CC3)CC2)c1)c1n[nH]c(=O)c2ccccc12	464.14959799200005
1025	-1355.57801297	-1355.273489	-1355.200055	-1355.200999	-1355.222074	0.304524	0.377958	0.377014	0.355939	15.770908	19.269211	0.0	-322.525466	54.454259	236.58	80.456	154.556	43 Molecule: 1025 6 -4.490790 1.361682 -1.052064 6 -3.156883 1.234212 -0.362987 6 -3.030037 0.464664 0.799321 6 -1.800002 0.333272 1.435279 6 -0.674619 0.970165 0.921218 16 0.860705 0.684516 1.837159 8 1.416032 2.013003 2.288267 6 1.934531 0.179023 0.461134 6 3.122102 0.890140 0.333838 6 3.996223 0.595022 -0.708269 6 3.673410 -0.414998 -1.608618 6 2.498833 -1.146209 -1.455434 6 1.613384 -0.874268…	Cc1ccc(S(=O)c2ccccc2N2CCNCC2)c(C=O)c1	328.12454888
10250	-1245.82282835	-1245.532216	-1245.462738	-1245.463682	-1245.482832	0.290612	0.36009	0.359146	0.339996	15.891203	19.079459	0.0	-307.79129	52.303366	225.367	73.009	146.229	40 Molecule: 10250 6 3.642219 3.679761 0.358306 6 2.665361 2.748682 -0.310600 7 2.443039 1.536049 -0.006609 6 3.188419 0.947240 1.108302 6 2.573295 -0.373945 1.575714 6 2.916771 -1.635603 0.772674 6 2.472867 -1.661456 -0.710325 6 3.506037 -1.060291 -1.662967 7 1.196200 -0.991422 -0.922368 6 0.024359 -1.481853 -0.413392 6 -0.145180 -2.796189 -0.001040 6 -1.402661 -3.222213 0.465069 7 -2.475775 -2.…	CC=NCCCC(C)Nc1ccnc2cc(Cl)ccc12	289.1345753199999
10251	-1169.56412101	-1169.426128	-1169.359338	-1169.360282	-1169.377809	0.137993	0.204783	0.203839	0.186312	15.544379	19.05265	0.0	-146.150821	51.174598	127.911	61.577	140.571	27 Molecule: 10251 8 2.899379 1.025569 -1.310248 6 2.147352 1.012231 -0.370347 8 1.775851 2.103595 0.305376 8 2.327137 3.281067 -0.258615 6 1.456791 -0.228593 0.183622 8 2.186738 -1.380661 -0.212409 7 3.460246 -1.454546 0.356474 8 4.070183 -2.413904 0.000690 8 3.772482 -0.574035 1.117837 6 0.088149 -0.393146 -0.460260 8 -0.532578 -1.547249 0.069383 6 -1.886737 -1.490953 -0.371306 6 -2.218916 0.01…	O=C(OO)C(O[N+](=O)[O-])C1OCC(O[N+](=O)[O-])C1O	284.012809076
10253	-2015.77028393	-2015.278151	-2015.166624	-2015.167568	-2015.203304	0.492133	0.60366	0.602716	0.56698	17.538831	19.937237	0.0	-521.225354	79.271825	378.21	133.427	234.728	68 Molecule: 10253 6 -7.072954 -1.763093 -0.139406 6 -6.019873 -2.732506 -0.649810 6 -6.488106 -3.553025 -1.836025 8 -4.867838 -1.987700 -1.118471 6 -4.022809 -1.539556 -0.190884 8 -4.151547 -1.704941 0.999452 6 -2.844407 -0.817641 -0.827566 6 -2.039624 -1.779332 -1.709554 7 -2.042186 -0.268669 0.253510 15 -1.004870 0.982885 0.044656 8 -0.068665 0.841239 -1.109454 6 -0.240154 1.198479 1.708330 8 …	CC(C)OC(=O)C(C)NP(=O)(COC(C)CN1C=NC2C(N=O)NCNC21O)Oc1ccccc1	512.214834026
10255	-553.280363529	-553.150756	-553.101659	-553.102604	-553.113439	0.129607	0.178704	0.17776	0.166925	13.989836	18.220329	0.0	-137.268889	39.52346	111.546	40.442	103.333	21 Molecule: 10255 6 3.128754 0.786070 0.449254 6 1.837429 0.139479 0.051476 7 1.740942 -1.045829 -0.420861 8 2.974217 -1.656545 -0.491759 6 0.572345 0.957173 0.089950 8 0.680424 2.168093 0.126508 6 -0.779295 0.316220 0.051309 6 -1.834050 1.107613 -0.416755 6 -3.128777 0.607165 -0.445654 6 -3.384738 -0.682919 0.016793 6 -2.343175 -1.467068 0.505443 6 -1.041572 -0.974876 0.519309 1 3.814978 0.7981…	CC(=NO)C(=O)c1ccccc1	163.063328528
10258	-1326.21174347	-1325.757378	-1325.670971	-1325.671915	-1325.698501	0.454366	0.540773	0.539829	0.513243	17.100103	19.622315	0.0	-481.225263	62.357708	338.748	106.6	181.859	60 Molecule: 10258 8 -4.607329 0.360837 2.340943 6 -3.530690 -0.109982 2.073831 8 -2.856656 -0.888855 2.942688 6 -2.796387 0.015175 0.732724 6 -1.276663 0.150645 1.001172 6 -0.452837 0.492781 -0.241735 7 0.979418 0.444630 0.030558 6 1.473740 -0.928078 0.079517 6 2.942583 -0.955278 0.491095 6 3.804907 -0.144949 -0.489533 8 3.703717 -0.724737 -1.786140 6 5.262182 -0.063067 -0.043812 6 5.598911 0.30…	O=C(O)C(CCN1CCC(O)(c2ccccc2)CC1)(c1ccccc1)c1ccccc1	415.214743788
10264	-1592.64639778	-1592.229533	-1592.137749	-1592.138693	-1592.168803	0.416865	0.508649	0.507704	0.477595	16.825496	19.716642	0.0	-441.507343	64.320164	318.589	116.413	193.176	58 Molecule: 10264 6 -2.821310 -0.886966 2.116572 6 -2.417785 -0.497144 0.688220 6 -2.958818 0.904025 0.479231 6 -3.974826 1.201884 -0.337068 6 -4.543893 2.552620 -0.507477 8 -5.470570 2.769186 -1.261619 6 -4.019355 3.786462 0.245239 8 -3.116829 3.802641 1.040771 8 -3.060572 -1.291329 -0.310786 6 -2.817254 -2.597866 -0.621917 8 -3.321861 -3.011870 -1.628783 6 -1.931793 -3.437185 0.266075 6 -0.456…	CC1(C=CC(=O)C=O)OC(=O)CCC2C3CC(O)C(O)(C(=O)CO)C3(C)CC(O)C21F	442.163910664
10267	-647.160432137	-646.97134	-646.920495	-646.921439	-646.933847	0.189093	0.239937	0.238993	0.226585	13.934359	18.3526	0.0	-200.270668	39.708587	149.97	47.95	107.011	26 Molecule: 10267 7 2.643196 -0.985185 1.205678 6 2.487750 -0.771860 -0.226263 6 1.089231 -0.344956 -0.667295 8 0.203316 -1.391390 -0.290157 6 -1.130571 -1.167115 -0.673798 8 -1.890659 -2.248668 -0.242853 6 -1.709223 0.096933 -0.038067 7 -1.716199 -0.049769 1.404850 6 -0.799569 1.262975 -0.421811 8 -1.157759 2.469274 0.241436 6 0.636878 0.964196 -0.024893 8 1.500495 1.987979 -0.469790 1 1.844337…	NCC1OC(O)C(N)C(O)C1O	178.095356928
10268	-1638.81285441	-1638.301678	-1638.211012	-1638.211957	-1638.241789	0.511176	0.601842	0.600898	0.571065	16.878133	19.757018	0.0	-541.39446	63.42887	377.069	119.11	190.822	65 Molecule: 10268 7 2.387899 -3.845493 0.164805 6 2.510317 -2.854133 -0.913527 6 2.882976 -1.499657 -0.329973 8 2.954196 -0.615163 -1.447966 6 3.261277 0.711534 -1.133586 8 2.220351 1.325610 -0.395899 6 1.093246 1.693795 -1.160221 6 0.325743 2.840567 -0.491652 6 0.286308 2.735135 1.040675 8 0.316150 1.406190 1.544307 8 -0.948089 2.755562 -1.116953 6 -1.329463 1.410417 -1.210076 8 -1.987027 1.041…	NCC1OC(OC2C(CO)OC(OC3C(O)C(N)CC(N)C3O)C2O)C(N)C(O)C1O	454.227493288
1027	-1310.57947253	-1310.399161	-1310.333476	-1310.334421	-1310.351624	0.180312	0.245996	0.245052	0.227848	15.863765	19.124969	0.0	-190.971087	50.346435	153.772	65.625	138.244	31 Molecule: 1027 8 5.752664 1.143000 -0.065234 6 5.446924 0.121141 -0.638852 6 4.096278 -0.446044 -0.590311 7 3.820673 -1.564150 -1.242470 7 2.532979 -1.820324 -1.011788 6 1.935832 -0.883931 -0.206587 6 0.628372 -0.779867 0.283498 6 0.365657 0.321015 1.079676 16 -1.271661 0.544216 1.770533 6 -2.215955 0.812994 0.270907 6 -2.131141 2.060787 -0.350515 6 -2.914947 2.360910 -1.459005 6 -3.827937 1.4…	O=Cc1n[nH]c2cc(Sc3ccccc3C(=O)O)ccc12	298.04121318
10271	-2513.58030225	-2513.132517	-2513.014361	-2513.015305	-2513.054843	0.447785	0.565941	0.564997	0.525459	18.218788	20.236122	0.0	-474.2557	82.265891	354.541	149.39	248.681	69 Molecule: 10271 6 -10.590554 0.726432 0.233005 8 -10.082960 -0.598149 0.184892 7 -9.012083 -0.647435 -0.704602 6 -7.768242 -0.461617 -0.059446 8 -7.662094 0.031583 1.038670 7 -6.727865 -0.839454 -0.882825 6 -5.352632 -0.707009 -0.624242 6 -4.833995 -0.414464 0.642083 6 -3.457152 -0.335322 0.811276 6 -2.567868 -0.540688 -0.248821 6 -1.108787 -0.466569 -0.046058 16 -0.468863 0.964716 0.735785 6 …	CONC(=O)Nc1ccc(-c2sc3c(c2CN(C)C)c(=O)n(-c2ccc(O)nn2)c(=O)n3C(O)c2c(F)cccc2F)cc1	625.15550896
10272	-1733.17804059	-1732.735092	-1732.641093	-1732.642037	-1732.673531	0.442948	0.536948	0.536004	0.504509	17.244913	19.868201	0.0	-469.133115	65.200289	336.347	124.913	197.839	62 Molecule: 10272 6 -6.124146 2.870365 -0.795948 7 -5.177969 2.159905 0.045332 6 -5.445592 2.406553 1.457972 6 -5.004323 0.777428 -0.257637 6 -6.013685 0.009462 -0.859560 6 -5.840776 -1.336436 -1.125530 6 -4.648865 -1.977792 -0.782002 8 -4.568411 -3.293301 -1.061317 6 -3.609548 -1.218692 -0.204881 6 -3.790295 0.159787 0.050228 6 -2.654250 0.927289 0.681323 6 -1.299643 0.475202 0.140934 6 -0.1366…	CN(C)c1ccc(O)c2c1CC1CC3C([N+](C)(C)[O-])C(=O)C(OC(N)=O)=C(O)C3(O)C(=O)C1=C2O	489.1747294439999
10275	-1741.08145787	-1740.740038	-1740.650615	-1740.651559	-1740.679037	0.34142	0.430843	0.429899	0.402421	16.458788	19.592759	0.0	-361.602852	64.607143	269.765	101.486	188.206	50 Molecule: 10275 6 -4.517293 -0.928692 -1.400490 6 -4.955364 -1.164907 -0.167074 8 -4.450752 -0.676526 1.003544 6 -3.491980 0.362876 0.893391 6 -2.103230 -0.179474 0.579509 6 -1.060284 0.582633 0.152957 6 -1.253039 2.021326 -0.057240 8 -2.202348 2.682500 0.325018 8 -0.220837 2.558036 -0.737025 6 -0.269589 3.973585 -0.952540 6 -1.154800 4.315095 -2.137185 6 0.304593 0.006635 -0.163995 6 1.419283…	C=COCC1=C(C(=O)OCC)C(c2ccccc2Cl)C2(C(=O)OC)OC2(C)N1	407.113565104
10279	-520.920666394	-520.706197	-520.647252	-520.648196	-520.662491	0.214469	0.273415	0.272471	0.258175	14.431211	18.257288	0.0	-227.147651	46.289725	170.978	51.479	124.061	29 Molecule: 10279 6 -4.220136 -1.388706 0.196505 7 -2.766361 -1.337246 0.226966 6 -2.215033 -0.293657 -0.628377 6 -2.166069 1.018719 0.116868 8 -1.574935 2.106330 -0.567035 6 -0.893172 1.607108 0.584531 6 0.373468 0.940992 0.368549 6 1.429556 0.377533 0.205169 6 2.711619 -0.317132 -0.006146 6 3.638198 0.571741 -0.851160 6 2.448410 -1.641270 -0.741499 6 3.363007 -0.600270 1.356991 1 -4.570108 -2.…	CNCC1OC1C#CC(C)(C)C	167.131014164
10281	-268.274657275	-268.211757	-268.175755	-268.1767	-268.182366	0.062901	0.098902	0.097958	0.092291	11.319023	17.035964	0.0	-66.619061	31.127738	61.469	18.725	75.771	11 Molecule: 10281 6 -1.862419 0.150581 -0.306008 6 -0.750538 -0.607681 0.421918 6 0.629868 -0.125316 0.049813 8 1.556898 -0.819506 -0.281512 8 0.733315 1.218710 0.139733 1 -1.828191 1.214386 -0.062791 1 -1.763589 0.044741 -1.389887 1 -2.840054 -0.241383 -0.015671 1 -0.780522 -1.677660 0.209096 1 -0.859794 -0.477119 1.504986 1 1.648980 1.437899 -0.105835	CCC(=O)O	74.036779432
10282	-1958.62601432	-1958.124531	-1958.031344	-1958.032288	-1958.063824	0.501483	0.59467	0.593726	0.562191	16.953333	19.840398	0.0	-531.128239	64.296256	372.569	124.966	196.129	66 Molecule: 10282 6 -6.493617 2.551036 -0.294050 6 -4.995279 2.471986 -0.039569 6 -4.428238 1.150089 -0.488054 8 -5.000113 0.339221 -1.175389 8 -3.175668 0.971576 -0.022741 6 -2.535483 -0.285238 -0.266638 6 -3.443296 -1.489202 0.047141 8 -3.138301 -2.578341 -0.390401 6 -4.675103 -1.440270 0.963632 8 -4.918972 -0.262989 1.696064 6 -1.904375 -0.386260 -1.681336 6 -2.796123 -0.773167 -2.859103 6 -0…	CCC(=O)OC1(C(=O)CO)C(C)CC2C3CCC4=COC(=O)C=CC4(C)C3(Cl)C(O)CC21C	480.191481076
10283	-977.291018697	-976.989191	-976.926969	-976.927913	-976.945251	0.301828	0.36405	0.363106	0.345768	15.521599	19.120408	0.0	-319.669988	46.537832	227.852	71.365	130.958	41 Molecule: 10283 6 5.203857 -0.667247 -0.000650 8 4.023493 -0.025290 0.427796 6 2.850713 -0.638850 0.148040 6 2.702236 -1.876225 -0.487913 6 1.440592 -2.398379 -0.821403 6 0.281617 -1.718443 -0.463295 6 0.456088 -0.550437 0.293381 6 1.673284 0.042842 0.495109 8 1.588267 1.330608 0.948600 6 0.216077 1.723480 0.817700 6 -0.022304 2.677666 -0.353208 8 0.866327 3.136122 -1.024878 6 -1.506975 2.9423…	COc1ccc2c3c1OC1C(=O)CCC4C(=C2)N(C)CCC341	297.136493468
10285	-1598.25522768	-1597.753729	-1597.659952	-1597.660897	-1597.692341	0.501498	0.595275	0.594331	0.562887	16.966583	19.789662	0.0	-531.144165	65.017871	372.948	124.141	197.37	66 Molecule: 10285 6 -5.592101 -3.461435 -1.010589 6 -5.200558 -1.997798 -1.152684 6 -4.062685 -1.624612 -0.228411 8 -3.511909 -2.385192 0.524329 8 -3.762784 -0.317617 -0.381736 6 -2.742098 0.401998 0.339100 6 -3.122004 1.855323 0.042935 8 -2.712438 2.772037 0.723821 6 -3.986440 2.168091 -1.169278 8 -3.985743 3.535703 -1.438504 6 -2.672014 0.169417 1.880295 6 -3.933978 -0.329744 2.577995 6 -1.366…	CCC(=O)OC1(C(=O)CO)C(C)CC2C3CCC4=CC(=O)OC=CC4(C)C3(F)C(O)CC21C	464.221031616
10286	-1350.5942222	-1350.306403	-1350.238375	-1350.239319	-1350.258661	0.287819	0.355847	0.354903	0.335561	16.081778	19.26002	0.0	-304.833161	50.564913	222.705	76.68	143.177	41 Molecule: 10286 6 -0.032227 4.436847 1.130790 6 -0.417411 3.095764 0.588660 6 0.253007 1.919300 0.686945 6 -0.385285 0.829902 -0.001572 6 -1.549346 1.211809 -0.608942 16 -1.889265 2.895239 -0.333196 7 -2.403414 0.356808 -1.303512 6 -2.911578 -0.736194 -0.538697 6 -4.285469 -0.913329 -0.399542 6 -4.796600 -1.997317 0.306643 6 -3.919847 -2.903215 0.895682 6 -2.549023 -2.726939 0.755478 6 -2.0096…	Cc1cc2c(s1)Nc1ccccc1N=C2N1CCN(C)C2OC21	326.120132196
10287	-1234.36637598	-1233.874185	-1233.793923	-1233.794867	-1233.821084	0.492191	0.572453	0.571509	0.545291	16.130328	19.482417	0.0	-521.286519	56.239704	358.627	106.885	168.926	61 Molecule: 10287 6 2.732637 3.666118 0.235742 6 2.064050 2.517486 0.148995 6 0.722182 2.304863 -0.539489 6 0.512537 3.405905 -1.590339 6 0.765739 0.949514 -1.277043 6 0.796976 -0.255195 -0.328725 8 2.061283 -0.944906 -0.531744 6 2.973749 -0.954620 0.444451 8 2.856263 -0.421902 1.522702 6 4.162350 -1.816097 0.051444 8 4.357739 -1.930011 -1.330175 6 -0.346513 -1.294301 -0.489439 6 -0.063625 -2.15…	C=CC1(C)CC(OC(=O)CO)C2(C)C(C)CCC3(CCC(=O)C32)C(C)C1O	378.2406241879999
10288	-838.362490551	-838.223307	-838.17681	-838.177755	-838.187885	0.139183	0.18568	0.184736	0.174606	13.667303	18.201703	0.0	-147.411062	37.516204	115.924	39.004	97.861	21 Molecule: 10288 8 3.269339 -0.565556 -0.769432 7 2.575749 0.486707 -0.180647 6 1.553053 0.089685 0.474119 6 1.028161 -1.316568 0.563799 6 -0.366178 -1.362872 -0.093425 6 -1.301285 -0.300226 0.491354 16 -2.961529 -0.350590 -0.269561 6 -0.689144 1.108357 0.376848 8 -0.550836 1.484785 -0.980476 6 0.676462 1.149686 1.082743 1 4.018103 -0.118333 -1.187171 1 1.711065 -2.020329 0.087917 1 0.937826 -1…	ON=C1CCC(S)C(O)C1	161.051049592
1029	-418.431060593	-418.375026	-418.336867	-418.337812	-418.344111	0.056034	0.094193	0.093249	0.08695	12.480437	17.657084	0.0	-59.34693	32.742604	58.515	22.891	80.312	12 Molecule: 1029 8 -2.079632 1.134584 0.000000 6 -1.417809 0.124314 0.000000 8 -1.943663 -1.112082 -0.000000 6 0.047696 0.121553 -0.000000 6 0.918551 1.169827 -0.000000 6 2.222491 0.594617 0.000000 6 2.031836 -0.754114 0.000000 8 0.719975 -1.056382 -0.000000 1 -2.909233 -0.993209 0.000000 1 0.641482 2.213463 -0.000001 1 3.171073 1.109812 -0.000000 1 2.706650 -1.596215 0.000001	O=C(O)c1ccco1	112.016043988
10290	-2495.35578299	-2494.926217	-2494.808075	-2494.809019	-2494.848542	0.429566	0.547708	0.546764	0.507241	18.362889	20.209454	0.0	-454.959377	82.267001	343.1	147.198	248.652	67 Molecule: 10290 6 10.710053 2.282509 -0.434633 8 10.302155 1.212372 -1.273961 7 9.497611 0.338964 -0.546651 6 8.123352 0.636540 -0.678886 8 7.713768 1.705559 -1.065075 7 7.348252 -0.415404 -0.232777 6 5.949072 -0.453004 -0.124379 6 5.108638 0.540263 -0.642200 6 3.733755 0.411549 -0.498567 6 3.156560 -0.688285 0.146645 6 1.696850 -0.813985 0.282925 16 0.675671 -0.446992 -1.072114 6 -0.759200 -0…	CONC(=O)Nc1ccc(-c2sc(N(Cc3c(F)cccc3F)C(=O)Nc3ccc(OC)nn3)c(C(=O)O)c2CO)cc1	614.139524548
10292	-1946.16657642	-1945.960331	-1945.888487	-1945.889431	-1945.909338	0.206245	0.27809	0.277145	0.257238	16.20119	19.399972	0.0	-218.437238	54.007344	173.911	74.44	151.21	35 Molecule: 10292 8 -0.592862 2.448872 0.520162 6 0.596920 2.575424 0.388990 8 1.191415 3.758930 0.160319 8 0.249949 4.814808 0.067136 6 1.640742 1.467151 0.416630 6 2.090465 1.093245 -0.999104 8 1.089693 0.157914 -1.376824 6 0.596654 -0.476602 -0.216660 6 1.202041 -1.888808 -0.115070 7 2.643101 -1.826162 -0.174785 6 3.490937 -1.450522 0.843946 6 4.722690 -1.316089 0.261687 7 4.655346 -1.586975 …	O=C(OO)C1COC(Cn2ccnc2)(c2ccc(Cl)cc2Cl)O1	358.01232684400003
10297	-314.098113939	-314.086028	-314.054991	-314.055935	-314.059749	0.012086	0.043123	0.042179	0.038365	10.489421	16.908545	0.0	-12.800662	27.832446	26.468	11.785	65.323	6 Molecule: 10297 8 1.300227 0.000022 -0.018848 6 0.000413 0.000002 0.358210 9 -0.648954 1.079870 -0.136380 9 -0.648919 -1.079891 -0.136377 1 1.331682 -0.000001 -0.989838 1 -0.055116 0.000002 1.446173	OC(F)F	68.007371124
10298	-154.952805398	-154.896765	-154.866312	-154.867256	-154.871459	0.05604	0.086494	0.08555	0.081346	9.741619	16.323448	0.0	-59.352939	26.802227	53.683	13.264	64.095	9 Molecule: 10298 6 1.208171 -0.238643 -0.021813 6 -0.086621 0.557885 0.047263 8 -1.229675 -0.261188 -0.108930 1 1.264949 -0.960607 0.801024 1 2.080582 0.417863 0.049595 1 1.259571 -0.790983 -0.963713 1 -0.130353 1.281004 -0.771685 1 -0.134047 1.127830 0.987150 1 -1.232602 -0.901060 0.616374	CCO	46.041864812
10299	-1958.41399134	-1958.106728	-1958.014104	-1958.015049	-1958.043686	0.307264	0.399887	0.398943	0.370305	17.459766	19.818047	0.0	-325.427534	66.768184	250.34	109.205	194.942	50 Molecule: 10299 7 2.279838 1.560493 1.246166 6 1.138311 1.542287 1.042970 6 -0.276577 1.661407 0.842671 6 -0.830168 2.940396 1.130467 7 -2.094817 3.253097 1.071771 6 -2.947814 2.260288 0.682991 6 -4.323695 2.585019 0.610433 6 -5.241837 1.653777 0.210096 8 -6.578686 1.882476 0.112459 6 -4.828103 0.340249 -0.155571 7 -5.843402 -0.526846 -0.574808 6 -5.713674 -1.825084 -0.936644 8 -4.693125 -2.48…	N#Cc1cnc2cc(O)c(NC(=O)C=O)cc2c1Nc1ccc(OCc2ccccn2)c(Cl)c1	473.089081672
10301	-476.077703112	-475.961596	-475.917474	-475.918418	-475.92702	0.116108	0.160229	0.159285	0.150683	13.032001	17.892584	0.0	-122.971163	36.619039	99.953	30.987	92.862	18 Molecule: 10301 8 -1.188944 1.359739 -0.285353 6 -0.927142 0.271403 0.174784 8 -1.820969 -0.731605 0.188220 8 -3.060881 -0.347819 -0.386455 6 0.388000 -0.137530 0.826851 6 1.039941 -1.341075 0.086476 6 2.311521 -0.746777 -0.554412 6 2.039465 0.756373 -0.545752 7 1.371716 0.928161 0.747303 1 -2.877560 0.588475 -0.629104 1 0.154884 -0.382403 1.869522 1 0.358258 -1.746531 -0.664873 1 1.268762 -2.…	O=C(OO)C1CCCN1	131.058243148
10304	-863.257581084	-862.964004	-862.89699	-862.897934	-862.916469	0.293577	0.360592	0.359647	0.341112	15.391905	18.891881	0.0	-310.931861	50.344551	225.682	69.611	141.044	39 Molecule: 10304 6 1.193682 2.619644 -0.742421 6 -0.216374 2.492479 -0.207643 8 -0.661506 1.175776 -0.497591 6 -1.923836 0.837236 -0.137131 6 -2.809276 1.669499 0.547324 6 -4.083275 1.209320 0.884429 6 -4.486992 -0.073672 0.541512 6 -3.606271 -0.905268 -0.150464 6 -2.336391 -0.461807 -0.488069 8 -1.484745 -1.263337 -1.208893 6 -0.830394 -2.271988 -0.454233 6 0.367454 -1.731214 0.321917 8 0.9330…	CCOc1ccccc1OCC(O)CNCCO	255.147058152
10305	-1213.38337378	-1212.914059	-1212.82157	-1212.822514	-1212.850171	0.469315	0.561804	0.56086	0.533203	17.093374	19.470474	0.0	-497.058538	67.664522	351.945	104.338	194.66	60 Molecule: 10305 6 -9.750726 -0.193418 -0.284430 6 -8.807651 -0.556542 -1.429917 6 -7.599034 0.379314 -1.539704 6 -6.760964 0.503399 -0.262866 6 -6.214038 -0.829858 0.245663 6 -5.389810 -0.707651 1.532170 6 -4.205440 0.262857 1.459398 6 -3.223309 -0.053260 0.331160 6 -2.031145 0.904272 0.259636 6 -1.112850 0.843863 1.480462 6 0.106683 1.761289 1.337088 6 0.952495 1.423573 0.132409 8 1.320555 2.…	CCCCCCCCCCCC(=O)OCN1C(=O)CCc2ccc(O)cc21	375.240958536
10306	-1649.02102321	-1648.760986	-1648.693256	-1648.694201	-1648.712393	0.260038	0.327767	0.326823	0.308631	15.984082	19.135193	0.0	-275.409629	51.465548	205.084	68.997	142.548	37 Molecule: 10306 8 5.405976 2.003297 -0.065517 6 6.038009 1.199649 -1.036380 6 5.824619 -0.290950 -0.747357 6 4.360326 -0.633225 -0.742902 6 3.680709 -0.871136 0.393444 7 2.345626 -1.210122 0.513115 6 1.521554 -1.062560 -0.675238 6 0.054430 -1.308961 -0.343649 7 -0.428079 -0.370954 0.683261 6 -1.534929 0.435529 0.414559 6 -1.495915 1.823882 0.609324 6 -2.603600 2.620914 0.351970 6 -3.783139 2.0…	OCCC=CN1CCN(c2cccc(Cl)c2Cl)CC1	300.079618556
10307	-648.436888977	-648.315259	-648.264583	-648.265527	-648.276986	0.12163	0.172306	0.171362	0.159903	14.056513	18.368908	0.0	-128.82055	40.535091	107.531	42.433	106.656	21 Molecule: 10307 6 -3.285014 -1.008891 -0.177225 6 -1.908841 -0.772843 0.373135 8 -1.629485 -0.390056 1.473058 8 -0.973908 -1.053063 -0.587246 6 0.346675 -0.764425 -0.303871 6 1.224678 -1.840217 -0.267347 6 2.577842 -1.626343 -0.031324 6 3.053777 -0.335115 0.184105 6 2.170269 0.734678 0.149848 6 0.809743 0.541869 -0.106339 6 -0.026894 1.775240 -0.149770 8 0.355018 2.854514 0.231397 8 -1.247530 …	CC(=O)Oc1ccccc1C(=O)O	180.04225873599998
10309	-366.217505635	-366.062485	-366.016346	-366.01729	-366.027213	0.15502	0.20116	0.200216	0.190292	13.076428	17.697819	0.0	-164.184293	37.357131	125.637	35.276	97.109	21 Molecule: 10309 6 0.181599 2.570928 -0.167264 6 -0.797200 1.654298 -0.160943 7 -0.694535 0.312357 0.143716 6 -1.886300 -0.485973 0.368061 6 -1.864159 -1.798683 -0.409291 6 0.560120 -0.192846 0.657815 6 1.532605 -0.549614 -0.459623 8 2.740318 -0.946642 0.158815 1 1.211056 2.346029 0.086420 1 -0.051452 3.590091 -0.445767 1 -1.805711 1.950586 -0.442596 1 -2.011595 -0.692903 1.442374 1 -2.749705 0…	C=CN(CC)CCO	115.099714036
10315	-421.552147791	-421.375342	-421.329958	-421.330903	-421.340288	0.176806	0.222189	0.221245	0.21186	13.151098	17.881698	0.0	-187.258105	37.125589	138.833	35.006	95.517	23 Molecule: 10315 8 2.852582 0.917243 0.037384 6 2.622067 -0.481600 0.095043 6 1.279167 -0.806021 -0.539503 7 0.135492 -0.543852 0.318714 6 -1.028763 -1.313447 -0.128762 6 -2.302748 -0.689449 0.429786 7 -2.538441 0.663366 -0.090551 6 -1.290543 1.349505 -0.451189 6 -0.181586 0.886978 0.488731 1 3.647815 1.115088 0.549177 1 3.410094 -1.018210 -0.454113 1 2.610227 -0.845036 1.131446 1 1.213503 -0.2…	OCCN1CCNCC1	130.110613068
10317	-1571.35109384	-1570.834926	-1570.733346	-1570.73429	-1570.767153	0.516168	0.617748	0.616803	0.583941	17.78051	19.808991	0.0	-546.681165	71.778934	387.05	126.037	213.792	68 Molecule: 10317 6 -10.127249 -0.989908 -1.529132 8 -9.497338 0.208851 -1.133990 6 -8.202153 0.120112 -0.694012 6 -7.455660 -1.051962 -0.617173 6 -6.153393 -0.898382 -0.147192 6 -5.627898 0.325720 0.223234 6 -6.366739 1.502136 0.165538 6 -7.668821 1.376864 -0.308554 8 -8.452221 2.479129 -0.409549 6 -4.271490 -0.239259 0.605894 6 -3.061962 0.269087 -0.191183 7 -1.751410 -0.032179 0.363951 6 -1.5…	COc1cc2c(cc1O)C(CN(C)CCCN1CCc3cc(OC)c(OC)cc3CC1=O)C2O	470.2416868079999
10318	-1774.90769909	-1774.305654	-1774.200154	-1774.201098	-1774.237388	0.602045	0.707546	0.706601	0.670311	17.326159	19.922747	0.0	-637.635006	72.301304	443.399	141.265	222.044	76 Molecule: 10318 6 6.312740 -0.538924 -1.545423 7 5.447879 0.633361 -1.533223 6 4.498931 0.736190 -0.705325 6 4.113930 -0.258049 0.390858 8 5.257606 -0.777388 1.017656 6 3.182525 -1.356136 -0.199666 8 3.694617 -2.599059 0.162802 8 1.904333 -1.144246 0.350555 6 0.792279 -1.371720 -0.482536 6 0.342146 -2.830149 -0.360814 7 1.380779 -3.730309 -0.887712 6 0.101807 -3.148099 1.119892 6 -0.757112 -2.…	CN=C(C(O)C(O)OC1C(N)CC(N)C(OC2OC(C(C)NC)CCC2N)C1O)C(C)(O)C(=O)O	507.290427892
10319	-1711.9383507	-1711.584919	-1711.505853	-1711.506797	-1711.53025	0.353432	0.432498	0.431554	0.4081	16.674524	19.60022	0.0	-374.324721	57.900502	270.804	93.936	166.409	50 Molecule: 10319 8 -0.807627 -1.636619 0.771125 7 -2.025404 -1.677386 0.175628 6 -2.083334 -0.632822 -0.914161 6 -0.896552 -0.766941 -1.863571 6 -0.277946 0.605690 -2.164238 7 0.145583 1.258346 -0.935313 6 -0.182582 2.602999 -0.684251 6 -0.299026 3.544496 -1.710993 6 -0.656386 4.859345 -1.425130 6 -0.859324 5.264912 -0.110195 6 -0.708335 4.343546 0.923280 6 -0.394469 3.018376 0.640123 16 -0.350…	[O-][N+]1(CCCN2c3ccccc3Sc3ccc(C(F)(F)F)cc32)CCNCC1	409.143567984
1032	-1730.75925195	-1730.269498	-1730.166785	-1730.167729	-1730.200963	0.489754	0.592467	0.591523	0.558289	17.945757	19.969162	0.0	-518.705175	72.587278	371.186	129.694	216.18	68 Molecule: 1032 6 -6.417985 -3.846011 0.377700 6 -5.001135 -3.365850 0.197881 6 -3.927668 -4.244921 0.292445 6 -2.600161 -3.847784 0.151888 6 -2.343248 -2.502381 -0.110456 7 -1.056093 -1.956484 -0.246546 6 0.158170 -2.591036 -0.188106 8 0.293090 -3.798136 -0.086988 6 1.337835 -1.663546 -0.283591 6 2.536947 -2.201016 -0.754995 6 3.662411 -1.395816 -0.869819 6 3.602136 -0.045574 -0.510467 6 4.762…	Cc1ccc(NC(=O)c2ccc(C(=O)N3CCN(C)CC3)cc2)cc1Nc1nccc(-c2ccc[n+]([O-])c2)n1	523.233187788
10320	-829.07596555	-828.769983	-828.696605	-828.697549	-828.717712	0.305983	0.379361	0.378417	0.358254	16.362692	19.00519	0.0	-324.070875	55.361111	237.46	77.142	154.437	42 Molecule: 10320 6 6.516496 0.975070 1.448904 6 6.052005 0.758113 -0.001407 6 5.642431 2.103251 -0.622554 6 7.189582 0.129097 -0.822316 6 4.893492 -0.150815 -0.002796 6 3.936028 -0.892595 -0.001664 6 2.829956 -1.788154 -0.001247 6 1.540983 -1.405003 0.000062 6 0.469040 -2.404454 0.000041 7 -0.789090 -2.217342 0.000267 6 -1.296246 -0.853786 0.000492 6 -2.810284 -0.810311 0.000180 6 -3.555152 -1.…	CC(C)(C)C#CC=CC=NCc1cccc2ccccc12	275.167399672
10321	-2289.84077038	-2289.581877	-2289.480951	-2289.481896	-2289.512257	0.258894	0.359819	0.358875	0.328514	17.444511	19.805141	0.0	-274.198244	73.735385	225.197	108.895	212.415	46 Molecule: 10321 6 7.621872 -1.765371 0.510671 6 6.786395 -0.744772 0.727364 6 5.455978 -0.608924 0.129835 6 4.702402 0.516323 0.224816 6 5.120464 1.807063 0.834401 8 6.239185 2.092552 1.191708 8 4.087189 2.659345 0.933039 7 3.384204 0.424754 -0.250624 6 2.674967 0.978256 -1.298891 8 2.836134 1.957726 -1.971898 6 1.620230 -0.141914 -1.219255 7 0.283275 0.316223 -0.989192 6 -0.647824 -0.566500 -…	C=CC1=C(C(=O)O)N2C(=O)C(NC(=O)C(=NOCC(=O)O)c3cS(=O)c(N)n3)C2SC1	469.03620444
10322	-1575.41691912	-1574.879589	-1574.783389	-1574.784334	-1574.816423	0.537331	0.63353	0.632586	0.600496	17.237931	19.789727	0.0	-569.09464	66.899369	396.953	126.478	202.468	69 Molecule: 10322 6 7.366858 -2.418606 0.111687 6 6.380806 -3.113720 -0.825715 6 5.217323 -2.217602 -1.253291 6 4.409776 -1.686077 -0.080569 8 3.985620 -2.692257 0.794587 8 3.310739 -0.984964 -0.622326 6 2.492439 -0.343011 0.345703 6 1.210561 -1.137042 0.699550 6 0.074307 -0.256137 0.170453 6 -1.369969 -0.518678 0.593933 6 -1.710787 -0.602128 2.084328 6 -3.105328 -1.250696 2.230565 6 -3.951005 -…	CCCC(O)OC1CC2C3CCC4=COC(=O)C=CC4(C)C3C(O)CC2(C)C1(O)C(=O)CO	464.2410181119999
10323	-1712.73795762	-1712.249808	-1712.157286	-1712.15823	-1712.189377	0.48815	0.580672	0.579728	0.548581	17.076846	19.802486	0.0	-517.006664	64.0031	363.785	122.438	194.729	64 Molecule: 10323 7 3.659056 4.272676 0.870586 6 2.696125 3.567926 0.034165 6 1.302055 4.176755 0.223606 6 0.184898 3.388559 -0.468475 7 0.201818 3.601881 -1.911631 6 0.261447 1.905909 -0.056724 8 -0.735580 1.160862 -0.743535 6 -1.744455 0.669125 0.092090 8 -2.813723 0.346832 -0.756963 6 -3.979034 -0.000497 -0.014722 6 -5.096005 -0.171401 -0.992257 7 -6.169062 0.482869 -0.819303 8 -7.103725 0.18…	NC1CC(N)C(OC2OC(C=NO)C(O)C(O)C2N)C(OC2OC(CO)C(O)C2O)C1O	468.2067578439999
10325	-228.982409627	-228.946433	-228.914	-228.914944	-228.919443	0.035976	0.06841	0.067465	0.062966	10.49418	16.721166	0.0	-38.103114	28.585319	42.335	14.09	68.262	8 Molecule: 10325 6 1.393083 -0.110021 -0.000000 6 -0.092552 0.124950 -0.000000 8 -0.642307 1.195978 0.000000 8 -0.775224 -1.039852 -0.000000 1 1.910149 0.847732 -0.000011 1 1.672941 -0.691650 -0.881875 1 1.672943 -0.691629 0.881888 1 -1.718971 -0.803033 0.000001	CC(=O)O	60.021129368
10328	-684.314313804	-684.216457	-684.166633	-684.167577	-684.178785	0.097856	0.147681	0.146736	0.135529	14.168374	18.385308	0.0	-103.641219	39.899021	92.079	41.511	104.864	19 Molecule: 10328 8 4.461500 -0.499696 0.317721 6 3.617885 0.359434 0.227894 6 2.176085 0.088875 0.008182 6 1.723990 -1.224911 -0.102202 6 0.369627 -1.463253 -0.302127 6 -0.509067 -0.395858 -0.393920 8 -1.844457 -0.642701 -0.653549 6 -2.714567 -0.277787 0.310877 8 -2.435783 0.127111 1.403982 8 -3.946144 -0.474788 -0.164144 6 -0.066096 0.929122 -0.301569 8 -0.999107 1.900542 -0.442311 6 1.287498 …	O=Cc1ccc(OC(=O)O)c(O)c1	182.021523292
1033	-1958.67468064	-1958.174042	-1958.079557	-1958.080501	-1958.111815	0.500638	0.595123	0.594179	0.562866	17.126515	19.840398	0.0	-530.233559	65.905809	372.853	123.874	198.86	66 Molecule: 1033 6 8.269518 1.073816 1.005091 6 7.776913 -0.237035 0.408920 6 6.304976 -0.446274 0.650018 8 5.550196 0.338514 1.166911 8 5.902029 -1.660921 0.204572 6 4.511139 -1.876112 0.305999 6 3.761833 -0.928606 -0.618363 8 4.298426 -0.282551 -1.488071 8 2.463438 -0.938451 -0.332577 6 1.565137 -0.035844 -1.043738 8 1.795198 -0.072344 -2.407521 6 1.612647 1.389083 -0.455709 6 2.734026 2.29513…	CCC(=O)OCC(=O)OC1(O)C(C)CC2C3CCC4=CC(=O)C=CC4(C)C3(Cl)C(O)CC21C	480.191481076
10330	-210.278722326	-210.205439	-210.172588	-210.173532	-210.178408	0.073283	0.106135	0.10519	0.100314	10.695378	16.746729	0.0	-77.615379	28.62861	66.008	16.613	69.142	11 Molecule: 10330 7 -1.344510 -0.562209 -0.119912 6 -0.630956 0.657521 0.272415 6 0.790601 0.552701 -0.269912 8 1.390381 -0.638075 0.171610 1 -2.193855 -0.678770 0.424502 1 -1.626399 -0.502860 -1.096116 1 -1.107010 1.589989 -0.065553 1 -0.583277 0.677816 1.365523 1 0.761962 0.603248 -1.372623 1 1.399806 1.390448 0.082775 1 0.679425 -1.301137 0.112974	NCCO	61.052763844
10331	-1276.13903378	-1275.833408	-1275.754607	-1275.755551	-1275.778772	0.305626	0.384427	0.383482	0.360262	16.705875	19.501671	0.0	-323.692892	57.865864	240.639	90.97	165.85	46 Molecule: 10331 7 -3.247610 1.218875 2.137228 6 -3.406655 0.351486 1.104248 8 -3.986592 0.589540 0.069797 8 -2.756192 -0.806116 1.386255 6 -2.723088 -1.804388 0.412783 6 -3.795516 -2.681600 0.336082 6 -3.727150 -3.769876 -0.525136 6 -2.578081 -3.979576 -1.284829 6 -1.512982 -3.091887 -1.199523 6 -1.572128 -1.968995 -0.365512 6 -0.476723 -0.973800 -0.328346 6 -0.742001 0.356353 -0.455782 6 0.27…	NC(=O)Oc1ccccc1-c1cc(-c2ccccn2)cn(-c2ccccc2)c1=O	383.126991404
10334	-1809.00464076	-1808.65113	-1808.561517	-1808.562461	-1808.590599	0.353511	0.443124	0.442179	0.414042	16.916848	19.689084	0.0	-374.408732	64.108844	277.472	106.983	188.606	52 Molecule: 10334 6 -4.889994 -1.212670 3.249048 6 -3.766579 -0.635758 2.413352 8 -4.149676 -0.758118 1.055046 6 -3.279567 -0.313798 0.116317 6 -2.045289 0.257111 0.385897 6 -1.211663 0.680027 -0.660208 6 0.152811 1.297139 -0.412888 6 0.268002 2.115967 0.874985 16 1.364783 3.537763 0.734958 6 2.947184 2.872463 0.230710 8 1.511233 4.083980 2.081283 8 0.871692 4.370440 -0.359075 7 1.227076 0.26500…	CCOc1cc(C(CS(C)(=O)=O)n2c(=O)oc3cccc(N)c3c2=O)ccc1OC	434.114772044
10337	-1090.7985435	-1090.477622	-1090.405869	-1090.406813	-1090.426718	0.320921	0.392675	0.391731	0.371826	15.976684	19.227575	0.0	-339.892263	53.913867	245.815	78.821	151.019	44 Molecule: 10337 6 2.528882 2.442539 0.083832 7 3.206732 1.138494 -0.100094 8 4.481690 1.357465 -0.515121 6 3.249786 0.266365 1.145965 6 3.934834 -0.982075 0.580271 6 3.437428 -1.020990 -0.868974 8 3.601118 -1.906055 -1.662694 6 2.566463 0.222834 -1.099112 6 1.106023 -0.097668 -0.773640 6 0.981617 -0.724147 0.623242 8 -0.372184 -0.616161 1.086543 6 -1.281603 -1.406049 0.497995 8 -0.987613 -2.29…	C[N+]1([O-])C2CC(=O)C1CC(OC(=O)C(CO)c1ccccc1)C2	319.14197277200003
10338	-576.946005368	-576.748038	-576.690309	-576.691253	-576.705052	0.197967	0.255697	0.254752	0.240953	14.349162	18.229879	0.0	-209.670049	45.526852	159.86	46.22	121.501	27 Molecule: 10338 6 3.982956 1.489972 0.573917 8 3.991263 0.736799 -0.611426 6 3.836516 -0.643776 -0.409869 6 2.579194 -1.025670 0.354627 8 1.473256 -0.438913 -0.279974 6 0.261492 -0.722767 0.372302 6 -0.839950 -0.011078 -0.387746 8 -2.054273 -0.296134 0.261690 6 -3.157521 0.321342 -0.350973 6 -4.401910 -0.044524 0.443073 8 -5.556715 0.549733 -0.111095 1 4.682256 1.080933 1.319922 1 2.979452 1.5…	COCCOCCOCCO	164.104858992
1034	-618.273566027	-618.031566	-617.974564	-617.975509	-617.990163	0.242001	0.299002	0.298057	0.283403	14.602681	18.481918	0.0	-256.306291	43.85023	187.034	56.086	119.969	32 Molecule: 1034 6 -0.976840 1.954719 1.669717 6 -1.092292 1.996781 0.147732 6 -0.823552 0.648524 -0.562746 6 0.658270 0.315116 -0.493004 6 1.507338 0.764321 -1.511195 6 2.874639 0.523454 -1.450315 6 3.424497 -0.170922 -0.376973 6 2.584562 -0.622774 0.638908 8 3.045992 -1.311299 1.720361 6 1.211845 -0.380853 0.581057 6 -1.731768 -0.507162 -0.097113 6 -1.501441 -1.761128 -0.941673 6 -3.209125 -0.…	CCC(c1cccc(O)c1)C(C)CO	194.130679816
10342	-1349.68314911	-1349.399653	-1349.320742	-1349.321686	-1349.344139	0.283496	0.362407	0.361463	0.33901	16.155933	19.19423	0.0	-300.255267	58.795609	226.821	80.738	166.081	41 Molecule: 10342 6 -5.762991 0.917935 1.999444 7 -4.611308 0.058931 1.848996 6 -3.736110 0.132324 0.817090 6 -3.879780 1.119156 -0.127625 7 -3.080584 1.315694 -1.276446 8 -3.464315 2.175313 -2.059025 8 -2.055344 0.653529 -1.461258 7 -2.822287 -0.919749 0.853957 6 -1.573576 -0.681652 0.820636 6 -0.584249 -1.808625 0.863067 16 -0.395614 -2.697746 -0.718598 6 0.275869 -1.368558 -1.800841 6 1.18300…	CNC(=C[N+](=O)[O-])N=CCSCc1ccc(CN(C)C)o1	312.12561149999993
10343	-1864.54589219	-1864.158399	-1864.071223	-1864.072167	-1864.098975	0.387493	0.474669	0.473725	0.446917	17.106723	19.746835	0.0	-410.399947	62.936433	297.267	104.3	183.477	55 Molecule: 10343 8 -5.752045 -2.751922 1.689292 6 -6.538922 -1.627075 1.389250 6 -5.683967 -0.363940 1.452468 7 -4.502696 -0.529482 0.613131 6 -4.757545 -0.327635 -0.805134 6 -3.589325 -0.904665 -1.613275 7 -2.330305 -0.746744 -0.874635 6 -1.211792 -0.799952 -1.742498 8 -0.814647 -2.085964 -2.169160 6 0.048906 -1.393213 -1.278115 6 1.396646 -1.012330 -1.876406 7 2.398366 -0.619330 -0.899000 6 3…	OCCN1CCN(C2OC2CN2c3ccccc3Sc3ccc(C(F)(F)F)cc32)CC1	451.1541326680001
10344	-1198.80606459	-1198.652134	-1198.591704	-1198.592648	-1198.60767	0.153931	0.214361	0.213416	0.198394	15.288605	18.818967	0.0	-163.030211	47.092309	133.921	56.082	127.186	26 Molecule: 10344 7 4.706444 1.056264 0.066098 6 4.235563 -0.205764 -0.002457 7 5.166717 -1.196697 -0.112585 7 2.975209 -0.579149 0.019939 6 2.015420 0.386055 0.011746 8 2.114360 1.605537 0.020485 8 0.792466 -0.201621 -0.003303 6 -0.330369 0.676082 -0.002393 6 -1.612462 -0.127682 -0.000689 6 -1.701004 -1.535045 0.006893 8 -0.643191 -2.374928 0.013525 6 -2.955292 -2.158703 0.008380 6 -4.121692 -1…	NC(N)=NC(=O)OCc1c(O)cccc1Cl	243.04106886
10345	-1159.64410018	-1159.456575	-1159.385896	-1159.38684	-1159.405209	0.187525	0.258204	0.25726	0.238891	15.571712	18.837529	0.0	-198.610215	54.402882	161.433	63.154	148.757	30 Molecule: 10345 6 5.466979 -1.425419 0.359194 7 4.285639 -0.608021 0.559933 6 3.175643 -0.742270 -0.202675 8 3.069991 -1.535491 -1.125526 6 2.044431 0.243957 0.115382 6 2.344601 1.567940 -0.605013 16 1.189691 2.906669 -0.177637 7 0.810308 -0.348523 -0.350124 6 -0.282970 -0.459391 0.459909 8 -0.379069 0.107986 1.532222 6 -1.393357 -1.355102 -0.083448 6 -2.742440 -0.814823 0.278015 6 -3.764835 -…	CNC(=O)C(CS)NC(=O)CC=CC(=O)O	246.067427928
10347	-1164.81041366	-1164.512941	-1164.438229	-1164.439173	-1164.461291	0.297472	0.372185	0.371241	0.349123	15.886276	19.291881	0.0	-315.057407	54.703636	232.957	84.435	157.245	43 Molecule: 10347 6 1.567987 4.195013 1.629517 7 0.145295 3.928626 1.465666 6 -0.149666 2.515095 1.279857 6 0.101313 2.095944 -0.167968 6 0.014610 0.568983 -0.403964 6 -1.020757 -0.159162 0.404607 6 -2.390517 -0.088872 0.215903 6 -3.177049 -0.987094 0.938748 6 -2.579807 -1.929481 1.782354 6 -1.191447 -2.045814 1.886402 8 -0.638181 -3.026257 2.645717 6 -0.425450 -1.144828 1.152782 8 0.930970 -1.2…	CNCCC12c3c(ccc(O)c3OC1C(O)C=O)CC(=O)C2C=O	333.12123732799995
10348	-1247.75159588	-1247.336573	-1247.254723	-1247.255668	-1247.280196	0.415023	0.496872	0.495928	0.4714	16.920604	19.494084	0.0	-439.556985	59.709172	311.2	97.546	172.267	55 Molecule: 10348 6 8.136783 -1.458745 -0.579583 8 7.722407 -0.116109 -0.451432 6 6.397845 0.094571 -0.268190 6 5.426688 -0.887670 -0.192044 6 4.097554 -0.497224 0.008952 6 3.721756 0.830703 0.121070 6 4.695917 1.826291 0.043089 6 6.022062 1.461684 -0.146382 8 7.031764 2.359175 -0.229451 6 2.223220 0.976663 0.278182 6 1.711607 -0.468264 0.467132 6 0.478183 -0.846611 -0.349228 6 -0.778675 -0.0375…	COc1cc2c(cc1O)CC(CC1CC[N+]([O-])(Cc3ccccc3)CC1)C2=O	381.194008344
10349	-1018.06220145	-1017.701054	-1017.628375	-1017.629319	-1017.650888	0.361147	0.433826	0.432882	0.411313	15.921619	19.170264	0.0	-382.496083	53.132037	271.638	84.08	152.966	47 Molecule: 10349 6 -5.629092 -1.426611 0.419670 8 -4.719274 -1.215352 -0.638674 6 -3.453210 -0.857553 -0.312725 6 -2.981500 -0.700421 0.989255 6 -1.654862 -0.320719 1.200378 6 -0.776387 -0.086730 0.141972 6 0.678673 0.288300 0.442366 8 0.766138 0.812125 1.756421 6 1.204765 1.370837 -0.532374 7 0.682385 2.691814 -0.212322 6 1.510235 3.596926 0.573270 6 -0.412254 3.196179 -0.857335 8 -0.830423 4.…	COc1ccc(C(O)(CN(C)C=O)C2(O)CCCCC2)cc1	307.17835828
10350	-1677.89948752	-1677.473921	-1677.380087	-1677.381031	-1677.412498	0.425567	0.5194	0.518456	0.486989	17.069746	19.82145	0.0	-450.723733	65.053542	325.336	122.572	197.49	60 Molecule: 10350 6 -4.707101 3.109537 -0.107557 7 -4.214864 2.212142 0.936592 6 -4.865068 2.499777 2.209701 6 -4.287462 0.830647 0.541950 6 -5.434636 0.063789 0.729497 6 -5.436300 -1.282544 0.388853 6 -4.286689 -1.872760 -0.118049 8 -4.273033 -3.207577 -0.438654 6 -3.109789 -1.126847 -0.316915 6 -3.146122 0.247874 -0.023547 6 -1.907407 1.112165 -0.198476 8 -1.267416 1.288129 1.052048 6 -0.94987…	CN(C)c1ccc(O)c2c1C(O)C1CC3C(N(C)C)C(=O)C(C(=O)O)=C(O)C3(O)C(=O)C1=C2O	474.1638304119998
10351	-1196.8938871	-1196.623424	-1196.544242	-1196.545186	-1196.567744	0.270463	0.349646	0.348701	0.326143	16.320855	19.300817	0.0	-286.45115	58.972022	218.813	82.655	166.654	41 Molecule: 10351 6 6.312705 -1.263443 0.710255 6 5.452666 -1.407574 -0.541770 7 4.102219 -0.884539 -0.351223 6 3.122565 -1.690213 0.352868 6 1.727946 -1.284676 -0.079623 7 1.516134 0.135744 0.206272 6 0.250327 0.604086 0.630971 8 0.080028 1.608861 1.276491 7 -0.793947 -0.245032 0.297652 6 -2.122159 0.245418 0.619863 6 -2.377544 1.564632 -0.102150 8 -1.932895 1.869486 -1.183020 8 -3.213262 2.338…	CCN1CCN(C(=O)NC(C(=O)OO)c2ccccc2)C(=O)C1=O	335.111735264
10353	-716.622761619	-716.537685	-716.48826	-716.489204	-716.500257	0.085076	0.134501	0.133557	0.122504	14.156552	18.418067	0.0	-90.105375	39.640916	83.808	41.536	104.024	18 Molecule: 10353 7 -2.311162 2.498057 -0.009647 6 -1.330843 1.883044 -0.003777 6 -0.089057 1.162014 0.002275 6 1.117802 1.868333 0.003532 6 2.330690 1.201540 0.004951 6 2.373128 -0.200744 0.005719 7 3.574493 -0.872449 0.056949 6 1.160725 -0.911885 0.006545 6 -0.046760 -0.240774 0.004547 6 -1.337551 -1.021403 0.000661 9 -1.116103 -2.343318 0.005037 9 -2.081013 -0.733039 1.073838 9 -2.069762 -0.7…	N#Cc1ccc(N)cc1C(F)(F)F	186.04048282
10355	-1299.8007654	-1299.419233	-1299.338423	-1299.339367	-1299.364081	0.381532	0.462343	0.461399	0.436684	16.584969	19.505743	0.0	-404.086203	58.412253	289.532	96.019	170.081	52 Molecule: 10355 6 -4.482340 3.338207 -1.069665 8 -4.407879 2.308407 -0.081744 6 -3.528811 1.338030 -0.350831 8 -2.829390 1.324523 -1.337273 6 -3.573848 0.236802 0.691696 6 -4.475567 -0.868910 0.097492 8 -5.704894 -0.335094 -0.353565 6 -3.832078 -1.553494 -1.114553 6 -2.312848 -1.771126 -0.952443 6 -1.929909 -1.730414 0.530628 6 -0.581000 -2.377644 0.885970 7 0.639121 -1.757278 0.395432 6 1.003…	COC(=O)C1C(O)CCC(CN2CCc3c([nH]c4ccccc34)C2=O)C1C=O	384.168521868
10357	-537.658822439	-537.488488	-537.433194	-537.434138	-537.446885	0.170334	0.225629	0.224684	0.211937	13.964182	18.095966	0.0	-180.403367	44.062302	140.992	42.215	116.377	24 Molecule: 10357 8 -4.963502 -0.719167 0.157528 6 -3.665461 -0.573608 -0.381773 6 -3.034853 0.604355 0.348450 8 -1.771102 0.950618 -0.166440 6 -0.743882 0.044703 0.160237 6 0.570620 0.726725 -0.165294 8 1.602887 -0.186576 0.113061 6 2.879294 0.334883 -0.156242 6 3.903555 -0.745556 0.154315 8 5.217179 -0.295397 -0.101779 1 -5.391258 -1.472128 -0.269841 1 -3.684199 -0.351729 -1.458492 1 -3.065660…	OCCOCCOCCO	150.089208928
10359	-400.97746451	-400.863012	-400.821825	-400.822769	-400.830191	0.114453	0.15564	0.154696	0.147274	12.594875	17.697345	0.0	-121.218834	34.761181	97.073	27.076	86.685	17 Molecule: 10359 8 1.434843 -1.182032 -0.715152 6 1.341827 -0.202335 -0.023306 8 2.353357 0.679804 0.130747 6 0.102148 0.266590 0.712436 6 -0.641514 1.312320 -0.193076 6 -1.976934 0.621232 -0.530198 6 -1.691816 -0.859305 -0.231816 7 -0.801538 -0.858258 0.934516 1 3.090370 0.349277 -0.412058 1 0.420629 0.703683 1.661534 1 -0.780834 2.259486 0.332031 1 -0.064614 1.527083 -1.097623 1 -2.294807 0.8…	O=C(O)C1CCCN1	115.063328528
1036	-1223.22649206	-1223.011399	-1222.946169	-1222.947113	-1222.96423	0.215094	0.280323	0.279379	0.262262	15.294867	18.909009	0.0	-227.808693	49.95658	175.313	63.465	137.288	32 Molecule: 1036 6 -0.118323 -2.754871 -0.614702 6 0.267650 -1.289841 -0.715672 8 -0.228899 -0.547762 0.416725 6 -1.494056 -0.036764 0.268037 6 -2.538855 -0.687656 0.936899 8 -2.279500 -1.795083 1.669497 6 -3.838301 -0.197046 0.848010 6 -4.087598 0.944855 0.094598 6 -3.058491 1.614509 -0.562485 6 -1.763741 1.117373 -0.462931 17 -0.442595 1.942149 -1.240499 6 1.786419 -1.123821 -0.801313 8 2.4302…	CC(Oc1c(O)cccc1Cl)C(=O)NCCN	258.07712002
10362	-2426.50727007	-2425.985297	-2425.863601	-2425.864545	-2425.906596	0.521973	0.643669	0.642725	0.600674	18.205535	20.324737	0.0	-552.829263	83.353559	403.316	160.947	256.131	77 Molecule: 10362 6 -3.371874 7.256528 0.246179 8 -2.809664 6.118327 -0.368512 6 -2.865432 4.956257 0.323805 6 -3.456139 4.777526 1.572307 6 -3.448766 3.515536 2.172920 6 -2.855752 2.435038 1.541077 6 -2.261386 2.592615 0.280051 6 -1.595217 1.463737 -0.406400 6 -2.226406 0.295630 -0.689234 6 -3.722582 0.181904 -0.552706 7 -1.511222 -0.765567 -1.243564 6 -1.836253 -2.236594 -1.210637 8 -0.900189 …	COc1cccc(-c2c(C)n(C(O)c3c(F)cccc3C(F)(F)F)c(=O)n(CC(NCCCC(=O)OO)c3ccccc3)c2=O)c1F	663.2003914000002
10363	-1057.34949341	-1056.970358	-1056.886431	-1056.887375	-1056.911939	0.379135	0.463062	0.462118	0.437554	16.546716	19.237189	0.0	-401.54737	61.872494	289.984	91.45	176.64	50 Molecule: 10363 6 5.472274 2.296838 1.494886 8 5.537829 1.618767 0.262540 6 4.625265 0.637538 0.047247 6 3.626829 0.258607 0.938224 6 2.732799 -0.772596 0.624041 6 1.632008 -1.153112 1.589590 7 0.305470 -0.739601 1.153636 6 -0.433675 -1.553005 0.349045 8 -0.182410 -2.716249 0.104612 8 -1.509930 -0.886708 -0.124224 6 -2.409704 -1.658767 -0.934679 6 -3.325714 -2.517552 -0.076641 6 -4.251083 -1.7…	COc1cc(CNC(=O)OCCCCC=CC(C)C)ccc1O	321.194008344
10367	-1149.61485746	-1149.232743	-1149.149328	-1149.150272	-1149.174955	0.382115	0.46553	0.464585	0.439902	16.514271	19.349599	0.0	-404.70338	61.203354	291.532	91.807	175.561	51 Molecule: 10367 6 -3.401350 3.159511 -1.058205 6 -3.230443 2.649691 0.360353 8 -2.322068 1.537438 0.399134 6 -1.011015 1.826397 0.386875 8 -0.563361 2.943602 0.333916 6 -0.177078 0.560951 0.507171 6 -0.841051 -0.624211 -0.214770 6 -1.989546 -1.199430 0.599951 8 -1.757733 -1.581672 1.731346 6 -3.366127 -1.334156 0.023260 6 -3.754521 -0.733561 -1.177375 6 -5.056695 -0.881472 -1.645632 6 -5.97660…	CCOC(=O)C(CC(=O)c1ccccc1)NC(C)C(=O)N1CCCC1	346.189257312
10371	-1085.88627856	-1085.590468	-1085.515937	-1085.516882	-1085.537853	0.295811	0.370341	0.369397	0.348426	16.012656	19.218124	0.0	-313.297828	55.72513	231.8	79.42	156.862	42 Molecule: 10371 6 -2.791616 -1.013847 2.203908 7 -2.429042 -1.862752 1.083621 6 -1.520588 -2.955092 1.388728 6 -2.712499 -1.588790 -0.210561 8 -2.336686 -2.300303 -1.139815 6 -3.494673 -0.300894 -0.558797 8 -3.775369 -0.324228 -1.930342 6 -2.688256 0.905965 -0.163633 6 -3.157981 2.039110 0.438214 7 -2.126226 2.924685 0.646696 6 -0.957056 2.375974 0.170823 6 0.345451 2.881320 0.158740 6 1.33282…	CN(C)C(=O)C(O)c1c[nH]c2ccc(CC3COC(=O)N3)cc12	317.13755608800005
10373	-1582.08787216	-1581.728241	-1581.641689	-1581.642633	-1581.67094	0.359631	0.446183	0.445239	0.416932	16.760007	19.719887	0.0	-380.890293	60.688249	279.392	111.065	182.164	53 Molecule: 10373 6 1.501889 1.906768 -1.004475 6 2.216508 1.504919 0.290434 6 3.537642 0.819649 -0.003071 6 4.704598 1.555837 -0.113173 6 5.906608 0.920396 -0.442291 6 5.948993 -0.441042 -0.679494 6 4.778576 -1.203852 -0.596807 8 4.905066 -2.517534 -0.849628 6 3.563524 -0.576742 -0.238355 6 2.306830 -1.306049 -0.127040 8 2.260623 -2.505590 -0.699084 6 1.205605 -0.761101 0.510163 6 -0.033938 -1.…	CC1c2cccc(O)c2C(O)=C2C(=O)C3(O)C(O)=C(C(=O)O)C(=O)C(N(C)C)=C3C(O)C21	443.121631252
10374	-1079.01254861	-1078.738664	-1078.663661	-1078.664605	-1078.685988	0.273884	0.348888	0.347944	0.326561	15.69339	19.100063	0.0	-290.075027	55.790088	218.338	78.3	157.858	39 Molecule: 10374 7 3.632756 2.590116 0.716888 6 2.628561 1.976551 -0.131188 7 1.805323 2.963362 -0.811987 7 1.868950 1.092713 0.756114 6 1.221208 -0.052284 0.182364 8 0.496183 -0.609586 1.243001 6 2.142378 -1.118908 -0.535780 6 2.404909 -2.275582 0.402804 8 3.358871 -2.356284 1.131387 8 1.411332 -3.186016 0.387498 7 1.464136 -1.506319 -1.770424 6 0.500889 -0.684753 -1.905525 7 0.352672 0.309995…	NC(N)NC1(O)C(C(=O)O)N=CN1COC(CO)CO	293.133533328
10375	-1431.02965123	-1430.765629	-1430.689684	-1430.690628	-1430.711894	0.264023	0.339967	0.339023	0.317757	16.162557	19.208449	0.0	-279.630344	56.910863	212.74	77.931	159.838	39 Molecule: 10375 6 4.991970 -2.574139 0.375061 6 4.952191 -1.154763 0.926329 7 3.972867 -0.302977 0.254321 6 4.143981 -0.230756 -1.199440 6 5.461004 0.371564 -1.695299 6 3.909939 1.003732 0.901991 6 2.752665 1.848940 0.381439 7 1.560260 1.028181 0.337626 6 0.351946 1.593717 0.148067 8 0.199691 2.803618 0.049932 6 -0.856693 0.678963 0.083040 6 -2.085854 1.331241 0.065103 6 -3.296238 0.649271 -0.…	CCN(CC)CCNC(=O)c1cc(Cl)c([N+](=O)[O-])cc1O	315.098583736
10376	-1417.04719395	-1416.6457	-1416.560898	-1416.561842	-1416.589066	0.401494	0.486296	0.485352	0.458128	16.503138	19.589252	0.0	-425.22775	59.982563	304.563	106.277	178.481	55 Molecule: 10376 6 -2.304298 -0.275500 1.834420 6 -2.322520 0.073100 0.312742 6 -3.123255 1.339711 0.090297 6 -4.406681 1.555506 -0.217691 6 -5.535159 0.625788 -0.473400 8 -6.436146 0.917377 -1.230086 6 -5.723027 -0.662029 0.328500 8 -5.102875 -0.941074 1.322099 6 -2.822178 -1.115768 -0.519204 8 -3.688917 -1.033634 -1.361095 6 -2.085368 -2.423081 -0.295395 6 -0.653302 -2.212335 0.199081 6 -0.01…	CC1(C=CC(=O)C=O)C(=O)CCC2C1C(=O)OCC1(C)C2CCC1(O)C(=O)CO	406.162767792
10377	-1465.58549889	-1465.011637	-1464.910206	-1464.911151	-1464.943919	0.573862	0.675293	0.674348	0.64158	17.431046	19.737256	0.0	-607.786056	71.720702	423.16	124.927	213.478	72 Molecule: 10377 6 -7.255816 3.262467 0.491158 6 -8.042043 1.970478 0.707056 6 -8.549188 1.341019 -0.593014 6 -7.471095 0.916229 -1.597523 6 -6.493940 -0.152436 -1.082612 6 -5.238303 0.411555 -0.422759 6 -4.268424 -0.675641 -0.019794 8 -4.431306 -1.856234 -0.203239 8 -3.182586 -0.145922 0.581257 6 -2.168615 -1.044794 1.040810 6 -1.543597 -0.512828 2.327548 6 -0.171346 -1.215889 2.386980 6 0.035…	CCCCCCC(=O)OC1CCC2C3CCC(=O)C(C)(CCOC(=O)C=O)C3CCC12C	448.2824889999998
10378	-1445.92177771	-1445.634912	-1445.556519	-1445.557463	-1445.579518	0.286865	0.365259	0.364315	0.34226	16.420188	19.309733	0.0	-303.823393	58.669018	228.611	83.67	164.993	42 Molecule: 10378 6 5.882829 1.283031 -0.794455 6 4.425097 1.300932 -0.344952 6 3.866749 2.726266 -0.376232 6 4.264324 0.696812 1.073681 7 2.954501 0.060047 1.113525 6 2.738188 -1.280819 1.385289 8 3.209348 -2.018092 2.207077 6 1.750079 -1.431223 0.212343 7 0.383044 -1.603728 0.613296 6 -0.593077 -1.517815 -0.335297 8 -0.384136 -1.165520 -1.476753 8 -1.790244 -1.849229 0.186465 6 -2.955026 -1.64…	CC1(C)CN2C(=O)C(NC(=O)OC(N)c3ccc(O)cc3)C2S1	337.1096270880001
1038	-1213.0127581	-1212.547332	-1212.468213	-1212.469157	-1212.494098	0.465426	0.544545	0.543601	0.51866	16.569314	19.494227	0.0	-492.939648	56.381294	341.115	101.467	166.521	59 Molecule: 1038 6 2.418278 -0.583685 -1.811131 6 2.143966 -0.027987 -0.412236 6 1.547731 -1.104693 0.524525 6 0.111364 -1.472228 0.158214 6 -0.825027 -0.260876 0.247662 6 -0.305533 0.865876 -0.660520 6 -1.151859 2.129570 -0.496205 6 -2.619831 1.842775 -0.426905 6 -3.148523 0.634933 -0.222261 6 -4.656452 0.522217 -0.132886 8 -5.123396 -0.054316 -1.356820 8 -6.541610 0.129356 -1.386014 6 -5.11241…	CC12CCC3C(CC=C4C(OO)C(O)CCC43C)C1CC=C2c1cccnc1	381.230393852
10380	-962.63848178	-962.527649	-962.475344	-962.476288	-962.48864	0.110833	0.163138	0.162194	0.149842	14.323251	18.434078	0.0	-117.384982	41.315063	101.778	45.088	110.085	20 Molecule: 10380 7 2.029114 -1.884836 0.357027 6 2.469646 -0.668181 0.001371 7 3.807473 -0.498250 -0.163367 7 1.709466 0.390688 -0.221993 6 0.380593 0.300368 -0.111240 7 -0.402885 -0.715149 0.114482 6 -1.746531 -0.293199 0.196925 6 -2.735567 -1.402047 0.411305 8 -2.584088 -2.417704 -0.556788 6 -1.995742 1.018985 0.069217 16 -0.517914 1.885640 -0.388022 8 -0.070919 2.952044 0.571979 1 1.021216 -…	NC(N)=NC1=NC(CO)=CS1=O	188.036796496
10381	-513.275660703	-513.162824	-513.115969	-513.116913	-513.12702	0.112837	0.159692	0.158747	0.14864	13.234094	17.937624	0.0	-119.507119	37.920154	99.616	35.669	98.614	18 Molecule: 10381 7 -3.176690 0.476075 0.035973 6 -2.024156 -0.253005 0.009825 8 -1.869614 -1.296669 -0.580595 8 -1.058260 0.384259 0.716099 6 0.222468 -0.267638 0.730373 6 0.990116 0.109156 -0.528361 8 1.132046 1.511963 -0.611350 6 2.375059 -0.508026 -0.527212 8 2.981185 -0.253635 0.724553 1 -4.005247 0.001572 -0.287943 1 -3.284088 1.183012 0.747418 1 0.736823 0.123082 1.607798 1 0.086234 -1.34…	NC(=O)OCC(O)CO	135.053157768
10382	-382.516940315	-382.437097	-382.399109	-382.400053	-382.406704	0.079843	0.117831	0.116887	0.110237	12.509236	17.630343	0.0	-84.562957	32.190389	73.348	26.257	79.953	14 Molecule: 10382 8 -1.750395 1.315469 -0.000000 6 -0.535810 0.702773 0.000000 6 0.672901 1.385679 -0.000000 6 1.885405 0.693351 0.000000 6 1.885405 -0.693352 0.000000 6 0.672900 -1.385679 0.000000 6 -0.535811 -0.702773 0.000000 8 -1.750397 -1.315469 0.000000 1 -1.613166 2.273007 0.000002 1 0.662534 2.473612 -0.000001 1 2.818830 1.245844 -0.000000 1 2.818830 -1.245845 -0.000000 1 0.662534 -2.473…	Oc1ccccc1O	110.036779432
10383	-632.913757756	-632.719726	-632.666824	-632.667769	-632.680077	0.194032	0.246933	0.245989	0.23368	14.525799	18.51983	0.0	-205.501683	41.992574	154.36	49.388	111.341	28 Molecule: 10383 6 0.171675 1.873129 1.525661 6 0.052621 1.139023 0.182393 8 0.128171 2.084068 -0.861825 6 -1.260013 0.376395 0.028159 6 -2.026172 -0.036785 1.118340 6 -3.195351 -0.772797 0.926093 6 -3.611913 -1.100436 -0.359002 6 -2.854220 -0.685654 -1.453535 6 -1.688991 0.046219 -1.260585 6 1.241976 0.170054 0.069460 6 1.258652 -1.080322 0.691102 6 2.403264 -1.858059 0.586437 6 3.491345 -1.36…	CC(O)(c1ccccc1)c1ccccn1	199.099714036
10384	-436.887864755	-436.802683	-436.758351	-436.759295	-436.76819	0.085182	0.129514	0.128569	0.119674	12.709263	17.722928	0.0	-90.217758	36.531255	80.679	29.665	93.303	15 Molecule: 10384 6 -1.207793 1.571437 -0.323597 7 -1.134785 0.141335 -0.073365 6 -2.411135 -0.537115 0.070055 6 -0.002156 -0.593045 0.051162 8 0.035370 -1.799560 0.202963 6 1.322451 0.186915 0.080782 8 1.494250 1.238517 0.644395 8 2.288060 -0.497876 -0.532984 1 -1.994105 1.751051 -1.063477 1 -1.453443 2.118026 0.593448 1 -0.267373 1.954513 -0.711245 1 -2.227113 -1.581643 0.313862 1 -2.992962 -0…	CN(C)C(=O)C(=O)O	117.042593084
10385	-1015.6584367	-1015.341789	-1015.271255	-1015.2722	-1015.292233	0.316648	0.387181	0.386237	0.366204	16.040204	19.150448	0.0	-335.366553	52.485374	242.367	77.17	148.45	43 Molecule: 10385 6 -5.152194 -2.394075 -0.322996 8 -4.932300 -0.998321 -0.282733 6 -3.659016 -0.580042 -0.154728 6 -2.553296 -1.411290 -0.062240 6 -1.296539 -0.814789 0.062198 6 -1.148835 0.560462 0.101967 6 -2.249831 1.416060 0.021400 6 -3.506049 0.845072 -0.112747 8 -4.660834 1.530575 -0.208787 6 -4.579177 2.941183 -0.169220 6 0.283500 0.917922 0.275843 8 0.716681 2.029738 0.476366 6 1.099233…	COc1cc2c(cc1OC)C(=O)C(CC1CCNCC1)C2=O	303.147058152
10388	-837.866623886	-837.640392	-837.578229	-837.579173	-837.594703	0.226232	0.288395	0.287451	0.271921	15.158517	18.749912	0.0	-239.605865	48.389389	180.378	57.876	130.832	32 Molecule: 10388 8 -4.417946 -0.892542 -0.753630 6 -4.327446 0.220417 -0.307234 8 -5.343653 1.105713 -0.333645 6 -3.111413 0.844243 0.348913 7 -2.000767 -0.070018 0.450476 6 -1.394470 -0.342119 -0.851688 6 -0.285172 -1.376871 -0.686987 7 0.750785 -0.960612 0.259713 6 1.662117 0.057426 -0.253797 6 3.028122 -0.111924 0.442945 8 3.431195 -1.445060 0.390556 6 4.007325 0.808954 -0.256032 8 3.999495 …	O=C(O)CN1CCN(CC(O)C(=O)O)CC1	232.105921612
10389	-2226.94906354	-2226.315274	-2226.19829	-2226.199234	-2226.240634	0.633789	0.750774	0.74983	0.708429	17.637401	20.202417	0.0	-671.255448	79.052409	470.525	160.061	246.215	83 Molecule: 10389 7 -1.756035 1.357051 -2.995537 6 -1.331124 2.675854 -2.554173 6 -0.490880 2.614471 -1.284215 8 0.774834 2.072392 -1.667503 6 1.706799 2.054568 -0.621837 8 2.889067 1.511568 -1.171494 6 3.587645 0.630228 -0.384107 6 4.900447 0.767751 -0.209552 6 5.745537 -0.247171 0.512213 6 4.906757 -1.282015 1.271849 7 5.785540 -2.470394 1.485661 8 6.083799 -2.634497 2.633760 6 3.715856 -1.739…	NCC1OC(OC2=CCC(N=O)C(O)C2OC2OC(CO)C(OC3OC(CN)C(O)C(O)C3N)C2O)C(N)C(O)C1O	611.265000992
10391	-935.677248635	-935.451752	-935.39187	-935.392815	-935.409065	0.225497	0.285378	0.284434	0.268183	15.486584	19.02642	0.0	-238.826856	45.209975	178.485	66.405	126.031	34 Molecule: 10391 6 -3.061740 -2.597469 0.775690 7 -2.793910 -1.304044 0.166600 6 -3.827879 -0.390266 0.172214 6 -3.670695 0.939071 0.070157 6 -2.333497 1.500565 -0.042756 6 -2.121363 2.863544 -0.272113 6 -0.832932 3.362386 -0.397320 6 0.264311 2.516147 -0.294012 6 0.082042 1.145469 -0.055576 6 -1.226077 0.646831 0.056797 6 -1.434027 -0.829437 0.361844 6 -0.417192 -1.662356 -0.420418 8 -0.698581…	CN1C=Cc2cccc3c2C1C(=O)c1ccc(O)c(O)c1-3	279.08954327600003
10392	-969.886791644	-969.579843	-969.504771	-969.505715	-969.527538	0.306948	0.382021	0.381077	0.359254	15.818744	19.08998	0.0	-325.093334	55.397448	239.129	79.921	158.003	42 Molecule: 10392 6 -0.280922 4.816368 0.967059 6 -0.044018 3.626296 0.150471 6 0.180588 2.649685 -0.520507 6 0.442684 1.463193 -1.346018 7 0.759833 0.272156 -0.568479 6 -0.048450 -0.789804 -0.344329 7 -1.384361 -0.795417 -0.673013 6 -2.015798 -2.122058 -0.637407 6 -3.492398 -1.977528 -0.983277 6 -4.236477 -1.152937 0.083589 6 -3.302746 -0.144817 0.767886 7 -4.089908 0.937875 1.344342 6 -2.22804…	CC#CCn1c(N2CCCC(N)C2)nc(NC)c1C(=O)O	291.169524912
10393	-551.716344263	-551.553591	-551.504806	-551.50575	-551.516783	0.162754	0.211538	0.210594	0.199561	14.145835	18.309884	0.0	-172.374721	38.983087	132.15	42.838	102.676	24 Molecule: 10393 6 0.660981 2.981048 0.028653 6 0.131198 1.574514 0.002946 7 -1.169143 1.415578 -0.021601 6 -1.652713 0.136566 -0.044548 6 -3.155759 0.031249 -0.107187 7 -3.614875 -1.292272 0.275847 7 -0.947587 -0.962757 -0.061613 6 0.410087 -0.823702 -0.031777 6 1.223447 -1.982776 -0.038576 6 2.590324 -1.860376 -0.007235 6 3.201532 -0.584705 0.031800 6 2.431154 0.552268 0.038579 6 1.019792 0.4…	Cc1nc(CN)nc2ccccc12	173.09529735200002
10397	-919.205688293	-918.941858	-918.86548	-918.866424	-918.886524	0.26383	0.340209	0.339264	0.319165	15.994941	18.873984	0.0	-279.426552	58.605383	212.892	68.084	160.752	37 Molecule: 10397 8 6.557098 1.056225 1.227546 6 6.511792 0.824119 0.052672 8 7.527976 1.070675 -0.800257 6 5.344384 0.225950 -0.703382 8 4.308863 -0.030259 0.190253 6 3.178531 -0.585162 -0.439476 6 2.138353 -0.824481 0.647197 8 0.990043 -1.466785 0.152162 6 0.146709 -0.646024 -0.619265 6 -1.216647 -1.310097 -0.690676 8 -1.858203 -1.343298 0.564125 6 -2.586147 -0.176187 0.873000 6 -4.024799 -0.3…	O=C(O)COCCOCCOCCOCCO	252.12090298
104	-667.014422112	-666.838445	-666.787301	-666.788246	-666.800528	0.175977	0.227121	0.226176	0.213894	13.897421	18.360865	0.0	-186.379568	40.158576	141.928	46.52	107.641	25 Molecule: 104 7 -1.653070 -2.068927 -0.286028 6 -0.928017 -1.168245 0.608362 6 -1.556115 0.258246 0.513151 8 -2.899637 0.183938 0.147337 6 -0.773353 1.158501 -0.443216 8 -1.336103 2.425780 -0.367462 8 0.601458 1.262252 -0.070547 6 1.119103 0.247924 0.761464 6 2.632635 0.362057 0.721051 8 3.093432 -0.061480 -0.553165 6 0.586296 -1.119286 0.316504 8 0.743902 -1.297059 -1.074637 1 -1.167761 -2.09…	NC1C(O)C(O)OC(CO)C1O	179.07937251599998
10400	-1447.57722275	-1447.17425	-1447.080497	-1447.081441	-1447.111174	0.402972	0.496726	0.495782	0.466048	17.000346	19.633008	0.0	-426.794053	66.804752	311.108	110.547	197.32	56 Molecule: 10400 6 -6.891794 -1.707815 -0.965754 6 -6.115021 -1.586968 0.338108 7 -4.880347 -0.810130 0.155077 6 -3.715834 -1.531666 -0.163588 8 -3.718552 -2.747719 -0.274109 6 -2.584462 -0.657389 -0.316549 6 -2.675366 0.709263 -0.199372 7 -1.471272 1.303842 -0.379214 6 -0.641728 0.289571 -0.620496 6 0.828088 0.520774 -0.830040 8 1.022069 1.744484 -1.492132 6 1.564581 0.513066 0.538511 8 1.1620…	CCn1c(=O)c2c(nc(C(O)C(O)c3ccc(OC)c(OC)c3)n2C)n(CC)c1=O	418.185234552
10403	-1223.59422934	-1223.232916	-1223.146448	-1223.147392	-1223.173432	0.361313	0.447782	0.446837	0.420797	16.457159	19.408979	0.0	-382.672036	63.00036	280.395	95.928	181.988	50 Molecule: 10403 6 -1.196326 4.534634 -1.920951 6 -0.923992 4.174414 -0.472002 8 -0.966896 2.753759 -0.272287 6 0.148621 2.077024 -0.640544 8 1.123586 2.631451 -1.098257 6 0.070864 0.625376 -0.421671 6 -1.033473 -0.034811 -0.002933 6 -2.376674 0.576828 0.355566 8 -3.297865 -0.458214 0.621797 6 -4.536930 0.021781 1.105209 6 -5.480048 -1.167874 1.209390 7 -5.749333 -1.845418 -0.051686 7 -1.001653…	CCOC(=O)C1=C(COCCN)NC(C)=C(C(=O)O)C1c1ccccc1	360.168521868
10405	-730.713453126	-730.453849	-730.390466	-730.39141	-730.407664	0.259604	0.322987	0.322043	0.305789	14.995537	18.586373	0.0	-274.950718	48.915057	202.085	57.639	133.4	34 Molecule: 10405 6 3.679024 2.286897 0.056005 8 3.841147 0.980034 0.555657 6 3.634760 -0.019083 -0.409792 6 2.240518 0.024351 -1.040612 8 1.221405 0.312030 -0.108656 6 1.143271 -0.557864 0.998749 6 1.016760 -2.032213 0.620525 8 0.066732 -2.285243 -0.386789 6 -1.273783 -2.009617 -0.033959 6 -1.752385 -0.715262 -0.687063 8 -3.111683 -0.484456 -0.356436 6 -3.292731 0.288328 0.821043 6 -3.296820 1.…	COCCOCCOCCOCCO	208.13107374
10407	-1027.60355131	-1027.345161	-1027.279668	-1027.280612	-1027.298395	0.25839	0.323884	0.322939	0.305157	15.668923	19.063787	0.0	-273.664863	49.531127	202.648	69.025	137.843	37 Molecule: 10407 6 0.147930 -1.877607 -0.234499 6 0.149091 -0.459747 0.331722 6 1.167163 0.408066 -0.429834 6 2.582195 -0.070535 -0.175219 6 3.337499 -0.637652 -1.203173 6 4.641009 -1.073208 -0.977084 6 5.208244 -0.947573 0.287308 6 4.464571 -0.383842 1.321656 6 3.163307 0.051165 1.091054 6 0.983769 1.882797 -0.082073 6 -0.396189 2.345362 -0.523560 7 -0.646808 3.716087 -0.112172 6 -1.486939 1.4…	CC1C(c2ccccc2)CC(N)C(=O)N1CC(F)(F)F	286.129297824
10409	-875.79667151	-875.586917	-875.519823	-875.520767	-875.538204	0.209755	0.276848	0.275904	0.258468	15.442502	18.861884	0.0	-222.154166	51.592635	173.132	63.422	141.211	32 Molecule: 10409 6 -4.669569 -2.061212 0.132444 6 -3.685743 -1.080365 -0.463908 8 -3.902174 -0.453863 -1.487793 7 -2.524998 -0.910109 0.229281 6 -1.599448 0.081388 -0.210692 6 -2.221452 1.478064 -0.168176 8 -3.130797 1.821381 0.530533 8 -1.568610 2.310915 -1.010596 6 -0.358118 0.023833 0.701357 8 -0.276416 -0.809602 1.589506 7 0.587573 0.948222 0.433170 6 1.851999 0.985308 1.157431 6 2.963669 0…	CC(=O)NC(C(=O)O)C(=O)NCc1ccccc1	250.095356928
1041	-404.344244475	-404.173407	-404.13328	-404.134224	-404.141707	0.170838	0.210964	0.21002	0.202537	12.716302	17.846579	0.0	-180.937002	33.573057	131.79	30.82	84.453	22 Molecule: 1041 8 2.322991 -0.144206 -0.047187 6 1.125225 0.205504 -0.725016 6 0.318758 -1.098350 -0.934434 7 -0.876874 -1.148768 -0.092671 6 -1.805793 -0.101773 -0.529191 6 -1.105376 1.284321 -0.607859 6 0.251782 1.162415 0.100055 6 0.033985 0.554201 1.493115 6 -0.488351 -0.895004 1.299904 1 2.812047 0.671613 0.133959 1 1.364029 0.668676 -1.695197 1 0.002335 -1.199669 -1.978050 1 0.969225 -1.9…	OC1CN2CCC1CC2	127.099714036
10411	-1346.04221654	-1345.520592	-1345.426212	-1345.427156	-1345.457805	0.521624	0.616004	0.61506	0.584412	17.082573	19.626113	0.0	-552.45969	66.499448	385.956	117.81	198.64	66 Molecule: 10411 6 -6.989225 0.118590 1.694772 8 -6.322641 -0.645038 0.717717 6 -5.058051 -0.268987 0.397585 6 -4.380565 0.802966 0.956137 6 -3.068258 1.115908 0.560738 6 -2.451434 0.332162 -0.413198 6 -3.131690 -0.747499 -0.983843 6 -4.426614 -1.057846 -0.592844 8 -5.168856 -2.083004 -1.085109 6 -4.568699 -2.888883 -2.071232 6 -1.002455 0.591708 -0.759715 6 -0.054755 -0.256341 0.109634 6 1.392…	COc1cc2c(cc1OC)C1CC(OC(=O)C(N)C(C)C)C(CC(C)C)CN1C=C2	416.267507632
10412	-1280.74351914	-1280.481441	-1280.415127	-1280.416071	-1280.434908	0.262078	0.328392	0.327448	0.308611	15.590555	19.047868	0.0	-277.570762	49.28402	205.477	73.058	139.569	37 Molecule: 10412 6 2.147954 1.588426 -1.828000 6 2.415575 0.300002 -1.516771 7 3.457497 -0.188577 -0.777212 6 4.416829 0.732313 -0.194550 6 3.917444 1.506783 1.030688 6 3.369008 -1.542444 -0.262684 6 2.635919 -1.650835 1.088052 7 1.395949 -0.903784 1.084661 6 0.357297 -1.316054 0.306705 8 0.380560 -2.393539 -0.277166 6 -0.830991 -0.408788 0.233694 6 -2.057835 -1.016559 -0.039595 6 -3.227728 -0.…	C=CN(CC)CCNC(=O)c1cc(Cl)c(N)cc1O	283.108754496
10415	-1056.16043744	-1055.803549	-1055.722531	-1055.723475	-1055.747726	0.356889	0.437907	0.436963	0.412711	16.325558	19.227746	0.0	-377.985855	59.122433	274.198	90.216	170.517	48 Molecule: 10415 6 0.642531 2.577078 1.008996 8 -0.658854 3.090618 0.808437 6 -1.610014 2.227482 0.345079 6 -1.451149 0.865422 0.152343 6 -2.527830 0.106259 -0.336658 6 -2.437449 -1.370642 -0.559761 8 -3.122741 -1.956870 -1.360819 7 -1.509383 -2.011905 0.277716 6 -1.076447 -3.338075 0.191817 8 -1.381712 -4.088853 -0.700270 6 -0.093054 -3.736184 1.283456 6 1.298955 -3.936266 0.663473 6 1.817076 …	COc1cc(C(=O)NC(=O)CCCCC=CC(C)C)ccc1O	319.17835828
10420	-2557.29343629	-2556.842131	-2556.733205	-2556.73415	-2556.771707	0.451305	0.560231	0.559287	0.521729	17.398691	20.226414	0.0	-477.983625	74.587423	350.958	143.733	229.254	68 Molecule: 10420 6 -3.904715 -2.798838 -1.221875 8 -3.085183 -1.659671 -1.538056 6 -3.765289 -0.499077 -1.535554 8 -4.957312 -0.396276 -1.438154 8 -2.892945 0.501799 -1.679635 6 -3.469789 1.816082 -1.535688 8 -2.441040 2.683715 -1.170212 6 -1.787878 2.327547 -0.032616 6 -0.449939 2.071806 -0.066569 7 0.193396 1.698392 1.108535 6 -0.454713 1.713589 2.311322 6 -1.775178 1.996574 2.407053 6 -2.567…	COC(=O)OCOc1c2n(ccc1=O)N(C(c1ccccc1S(=O)O)c1ccc(F)c(F)c1CO)C1COCCN1C2=O	621.1228714399998
10421	-1519.37344824	-1518.990184	-1518.898559	-1518.899503	-1518.927395	0.383264	0.474889	0.473945	0.446054	17.329196	19.756846	0.0	-405.920361	66.501615	297.405	108.072	192.842	56 Molecule: 10421 6 6.776297 1.730370 -1.122177 6 6.143030 0.766173 -0.458813 6 5.434917 -0.301104 -1.241207 8 5.518534 -0.321406 -2.459741 7 4.720635 -1.268950 -0.563999 6 4.308534 -2.455532 -1.313160 6 2.898000 -2.896359 -0.934991 6 2.782615 -3.087930 0.575497 6 3.177976 -1.794934 1.295038 7 2.174821 -0.755463 1.009974 7 0.869076 -1.106719 1.089184 6 0.120912 -0.056840 0.816655 6 -1.346076 -0.…	C=CC(=O)N1CCCC(n2nc(-c3ccc(Oc4ccccc4)cc3)c3c(N=O)ncnc32)C1	454.175338564
10427	-1633.22139305	-1632.938996	-1632.861375	-1632.86232	-1632.885239	0.282397	0.360018	0.359073	0.336154	16.094562	19.485757	0.0	-299.090411	56.935584	225.322	88.0	163.367	43 Molecule: 10427 6 -3.827709 1.720511 -1.121157 6 -2.606316 0.835096 -1.055716 6 -2.467927 -0.093362 -2.256185 16 -1.666342 -1.715163 -2.001184 6 -0.410234 -1.171683 -0.790727 6 0.239708 -2.384320 -0.095117 7 1.515891 -2.030625 0.476164 6 2.510608 -1.587582 -0.341316 8 2.519219 -1.783784 -1.542933 6 3.536306 -0.686600 0.356464 7 3.548933 -0.940705 1.795665 6 3.063083 0.729477 0.069817 6 1.92567…	CC12CSC3C(NC(=O)C(N)c4ccccc4)OC(=O)N3C1(C(=O)O)O2	379.083806264
10428	-941.390513112	-941.251932	-941.192678	-941.193622	-941.208636	0.138581	0.197836	0.196891	0.181877	14.886579	18.825146	0.0	-146.773323	45.855008	123.551	54.665	124.711	25 Molecule: 10428 8 1.570605 2.335549 -0.977418 6 0.827454 1.476822 -0.549874 6 -0.529997 1.651977 -0.117373 7 -1.329219 2.768896 -0.047042 6 -2.517897 2.357381 0.449375 7 -2.549090 1.060208 0.706921 6 -1.314092 0.631221 0.350668 7 -0.836434 -0.659030 0.455037 6 -1.737011 -1.743390 0.765744 8 -2.519190 -2.127283 -0.339111 8 -1.636678 -2.470935 -1.397188 6 0.455232 -0.957308 0.040612 8 0.899543 -…	O=c1c2[nH]cnc2n(COO)c(=O)n1COO	244.044383976
10429	-2019.08329111	-2018.652819	-2018.547598	-2018.548542	-2018.581821	0.430472	0.535693	0.534749	0.50147	17.873698	19.9045	0.0	-455.9191	75.195461	335.56	123.572	221.457	62 Molecule: 10429 6 0.232807 -1.285731 -0.277132 8 0.588703 -0.107873 -0.969015 6 1.901868 0.229062 -1.035725 6 2.943631 -0.624514 -0.694479 6 4.266482 -0.179450 -0.827713 6 5.436332 -1.032432 -0.477366 8 6.559713 -0.849715 -0.896838 7 5.180460 -2.111597 0.368798 16 6.445930 -3.048072 0.962109 8 7.380620 -2.251750 1.716708 8 5.788458 -4.204421 1.535538 6 4.535050 1.095129 -1.311212 6 3.479868 1.…	COc1cc(C(=O)N[SH](=O)=O)ccc1C(O)c1cn(C)c2ccc(NC(=O)OC3CCCC3)cc12	501.1569712040001
1043	-2151.10828641	-2150.682088	-2150.599952	-2150.600896	-2150.627867	0.426198	0.508334	0.50739	0.480419	16.644063	19.716532	0.0	-451.392687	57.426612	318.392	109.342	172.87	57 Molecule: 1043 6 -4.300681 -2.206321 1.069940 6 -3.500513 -0.900768 1.059777 6 -2.196864 -0.972151 1.860562 6 -1.098612 -1.485658 0.889969 6 0.351094 -1.014201 1.283857 6 0.381294 0.239038 2.178773 6 1.800172 0.664835 2.550605 6 2.643143 0.822136 1.321985 6 3.232957 1.985805 1.023417 6 4.105383 2.171633 -0.154271 8 4.641319 3.241236 -0.395307 6 4.301797 0.984256 -0.984819 6 3.687950 -0.189213 …	CC1CC2C3CCC4=CC(=O)C=C(O)C4(C)C3(Cl)C(O)CC2(C)C1(O)C(=O)CCl	442.1313793559999
10431	-1120.38233161	-1120.206503	-1120.150849	-1120.151793	-1120.165803	0.175829	0.231483	0.230538	0.216529	14.558587	18.749562	0.0	-186.222912	43.105799	144.665	53.677	117.133	27 Molecule: 10431 6 -2.677861 -1.009257 0.753369 6 -1.245495 -1.027172 0.217272 6 -1.003601 -2.308988 -0.585657 16 -0.056075 -0.932713 1.637420 6 0.971759 0.386698 0.851899 6 2.465293 0.069353 0.666804 7 3.256582 1.235548 0.869788 8 2.537475 -0.449812 -0.685185 6 1.395948 -0.198030 -1.356069 8 1.186906 -0.514220 -2.494733 7 0.515498 0.488288 -0.512894 6 -0.897159 0.220129 -0.667767 6 -1.690244 1…	CC1(C)SC2C(N)OC(=O)N2C1C(=O)O	232.051777864
10437	-1403.55065445	-1403.178083	-1403.105317	-1403.106261	-1403.127214	0.372571	0.445337	0.444393	0.423441	16.242126	19.264796	0.0	-394.595535	53.876704	278.861	82.492	153.15	48 Molecule: 10437 8 1.292903 -0.586719 0.195690 7 2.594442 -0.954128 0.335989 6 3.464871 0.196217 0.837275 6 2.853711 1.559914 0.564388 6 2.725049 1.926743 -0.912944 8 2.186280 3.214784 -1.127986 6 0.968273 3.475736 -0.445568 6 -0.101568 2.401413 -0.649624 6 -1.224373 2.500003 0.381021 8 -0.598978 2.450734 1.659413 6 -2.201675 1.355121 0.217936 6 -3.510089 1.567613 -0.208729 6 -4.393156 0.501440…	[O-][N+]1(CCCOCCC(O)c2ccc(Cl)cc2)CCCCC1	327.160121372
1044	-2151.12132074	-2150.69658	-2150.61358	-2150.614525	-2150.641439	0.424741	0.50774	0.506796	0.479881	16.64397	19.716532	0.0	-449.848909	58.400595	318.019	108.51	174.688	57 Molecule: 1044 6 -3.559392 -3.145802 -0.544919 6 -3.323027 -1.666045 -0.858463 6 -1.994444 -1.459307 -1.596491 6 -0.913515 -1.261174 -0.502929 6 0.152710 -0.250142 -0.975219 6 0.898766 -0.678382 -2.252093 6 2.127034 -1.561425 -1.992782 6 3.042383 -0.850349 -1.034134 6 4.285009 -0.488508 -1.378773 6 5.182788 0.297908 -0.509961 8 6.344344 0.490907 -0.798392 6 4.567718 0.907959 0.736402 6 3.39462…	CC1CC2C3CCC4=CC(=O)CC(=O)C4(C)C3(Cl)C(O)CC2(C)C1(O)C(=O)CCl	442.1313793559999
10441	-1874.86757811	-1874.628731	-1874.548244	-1874.549188	-1874.572807	0.238847	0.319334	0.31839	0.294771	16.581082	19.445546	0.0	-252.966033	59.230658	199.793	88.107	169.4	39 Molecule: 10441 6 7.135895 -2.145218 -0.272662 6 6.593976 -0.934500 -0.437744 6 5.170177 -0.607274 -0.382022 6 4.796532 0.682996 -0.509390 7 3.520031 1.186241 -0.336931 6 2.465748 0.300081 0.069711 6 1.109660 0.973898 -0.144390 7 0.050091 0.126205 0.335899 6 -1.215901 0.607061 0.280069 8 -1.453814 1.698098 -0.216568 6 -2.327114 -0.300886 0.777815 7 -2.256140 -1.121769 1.759053 8 -1.021370 -1.1…	C=CC1=CNC(C(NC(=O)C(=NO)c2csc(N)n2)C(=O)O)SC1	369.05654596
10443	-512.620382551	-512.470746	-512.421672	-512.422616	-512.433422	0.149637	0.198711	0.197766	0.186961	13.783411	18.125662	0.0	-158.482379	39.530693	124.1	39.651	103.285	22 Molecule: 10443 7 -2.738349 0.509441 -1.875301 6 -2.481072 0.399377 -0.754285 6 -2.069570 0.246553 0.656547 7 -2.368641 -1.121519 1.074909 6 -0.615388 0.731198 0.828178 6 0.394124 0.137536 -0.145726 6 0.704073 -1.363205 -0.052417 6 2.162151 -1.467321 -0.538345 7 2.705252 -0.182982 -0.135675 6 1.767415 0.790709 0.051563 8 1.976206 1.953629 0.323734 1 -2.716552 0.905714 1.246739 1 -2.108788 -1.2…	N#CC(N)CC1CCNC1=O	153.09021197200002
10445	-287.66038953	-287.551359	-287.516779	-287.517723	-287.522957	0.109031	0.143611	0.142667	0.137433	11.616395	17.279162	0.0	-115.476277	30.080843	89.525	20.074	72.78	15 Molecule: 10445 6 1.198996 0.718884 -0.222530 6 1.167832 -0.746925 0.201562 8 0.000006 -1.383241 -0.279880 6 -1.167825 -0.746935 0.201562 6 -1.199003 0.718873 -0.222530 7 -0.000006 1.448008 0.193090 1 1.255338 0.768961 -1.316725 1 2.083935 1.221402 0.181678 1 1.201465 -0.814866 1.303687 1 2.017007 -1.304075 -0.204444 1 -2.016996 -1.304093 -0.204443 1 -1.201457 -0.814875 1.303687 1 -1.255345 0.…	C1COCCN1	87.068413908
10446	-1338.49243026	-1338.157103	-1338.067233	-1338.068177	-1338.095697	0.335327	0.425197	0.424253	0.396733	16.90131	19.481984	0.0	-355.149784	65.035747	266.223	99.827	189.147	49 Molecule: 10446 6 -1.775227 3.336051 -0.738332 8 -2.848799 2.817710 0.032507 6 -3.002210 1.462365 0.027620 6 -4.179277 1.023448 -0.627208 6 -5.103236 2.026429 -1.262422 6 -4.407360 -0.338224 -0.640394 6 -3.515795 -1.213511 -0.046987 6 -2.367044 -0.786989 0.601087 8 -1.528163 -1.669603 1.182872 6 -2.094287 0.589638 0.660598 6 -0.838025 0.970127 1.424050 8 -0.932907 2.308308 1.890417 6 0.391174 …	COc1c(C)c2c(c(O)c1C(O)C=C(C)CCC(=O)OCC=O)C(=O)OC2	378.13146766399984
10447	-2366.98015798	-2366.543381	-2366.431002	-2366.431947	-2366.469363	0.436777	0.549156	0.548211	0.510795	18.386228	20.259937	0.0	-462.597083	78.393674	344.008	144.721	236.52	68 Molecule: 10447 6 6.061456 1.247033 -1.167299 6 4.725923 0.960835 -0.484257 6 4.365162 -0.531115 -0.595567 6 5.347144 -1.376712 0.181902 6 6.214103 -2.265129 -0.456481 9 6.179647 -2.328026 -1.797013 6 7.112155 -3.073914 0.219792 6 7.169404 -3.003702 1.608945 6 6.332456 -2.127174 2.275768 9 6.363432 -2.026359 3.606556 6 5.439792 -1.329204 1.568981 9 4.658881 -0.490717 2.263164 6 2.918734 -0.780…	CC1C(c2c(F)ccc(F)c2F)CC(NC(=O)c2cc3c([n+]([O-])c2)CC2(C(=O)Nc4ncccc42)C3O)C(=O)N1CC(F)(F)F	635.160338156
10448	-1481.57095116	-1481.125893	-1481.041685	-1481.042629	-1481.070113	0.445058	0.529266	0.528322	0.500838	16.629409	19.654392	0.0	-471.367567	59.077502	331.527	110.152	177.231	59 Molecule: 10448 6 2.834063 1.234597 1.934046 6 2.862715 1.623728 0.455797 6 1.612562 2.392271 -0.003786 6 0.597913 1.341425 -0.528809 6 -0.575973 1.125275 0.447463 6 -1.447938 2.397100 0.589810 6 -2.799093 2.293241 -0.119674 6 -3.563596 1.006820 0.115266 6 -4.852158 0.929947 -0.248278 6 -5.586661 -0.332466 -0.428024 8 -6.698578 -0.374965 -0.915307 6 -4.855034 -1.598544 -0.083653 8 -4.574721 -1…	CC1CC2C3CCC4=CC(=O)C5OC5C4(C)C3(F)C(O)CC2(C)C1(O)OC(=O)CO	424.1897314879999
10449	-1078.81973053	-1078.558131	-1078.487952	-1078.488896	-1078.508723	0.261599	0.331779	0.330835	0.311007	15.816883	19.130403	0.0	-277.063387	52.328889	207.602	75.534	147.706	38 Molecule: 10449 7 3.468926 2.029046 1.468417 6 2.863861 0.979474 0.667847 7 3.967108 0.064213 0.361147 6 4.034826 -1.313604 0.209709 8 5.086495 -1.889960 0.391216 6 2.789343 -2.096380 -0.214467 7 1.834100 -1.184647 -0.768692 6 0.788315 -0.921553 -0.113580 7 0.154728 0.309396 -0.343337 6 -1.278030 0.428154 -0.580834 6 -1.963647 1.614817 0.099971 6 -3.448641 1.219567 0.077396 8 -4.288233 1.99749…	NC1NC(=O)CN=CN(C2CC(O)C(CO)C2=O)C(=O)N1	299.122968644
10450	-2451.55575893	-2451.145692	-2451.033509	-2451.034453	-2451.071508	0.410067	0.52225	0.521306	0.484251	18.05986	20.147101	0.0	-434.307517	78.570198	327.124	138.902	236.109	64 Molecule: 10450 6 7.187000 4.354176 0.181490 6 5.923401 3.628285 -0.237129 8 6.238956 2.418474 -0.956714 6 6.582888 1.359585 -0.203805 8 6.638304 1.360614 0.997597 6 6.930083 0.153767 -1.073364 8 6.459898 0.252346 -2.391416 6 6.360172 -1.117503 -0.419684 8 7.124653 -1.944362 0.020784 6 4.878280 -1.283517 -0.335904 6 4.391006 -2.439864 0.281701 6 3.027022 -2.638121 0.424075 6 2.121347 -1.686035…	CCOC(=O)C(O)C(=O)c1ccc(-c2cc(OC(c3ccc(Cl)cc3-n3ccc(C)n3)C(F)(F)F)nc(N)n2)cc1	589.133981176
10453	-1687.5721635	-1687.049214	-1686.950418	-1686.951362	-1686.984331	0.52295	0.621746	0.620801	0.587833	17.32547	19.871403	0.0	-553.863831	68.718333	389.559	130.278	207.933	69 Molecule: 10453 6 -4.309016 1.469584 2.796427 6 -3.393688 0.350454 2.299297 6 -1.975231 0.885483 1.995814 6 -1.733882 1.095557 0.500693 6 -1.907574 -0.225005 -0.320363 6 -0.529883 -0.822665 -0.633652 8 -0.695905 -2.066921 -1.300036 6 0.303086 0.117672 -1.534718 6 0.150430 1.605936 -1.155938 6 -0.816113 2.295293 -2.134523 6 -0.342422 1.701178 0.292586 6 -0.145986 3.178327 0.682821 6 1.004560 3.…	CC1CC2C(C(O)CC3(C)C2CCC3(O)C(=O)COC(=O)CCC(=O)O)C2(C)C=C(O)C(=O)C=C12	490.220282668
10454	-1687.56651813	-1687.04604	-1686.945208	-1686.946152	-1686.979483	0.520478	0.62131	0.620366	0.587035	17.368846	19.871403	0.0	-551.246149	70.491288	389.285	129.889	212.218	69 Molecule: 10454 6 5.706317 2.765878 -0.154721 6 4.623737 1.910440 0.491592 6 3.219633 2.410760 0.104372 6 2.067391 1.598234 0.741258 6 2.580410 0.397593 1.583387 6 1.404506 -0.445321 2.137220 8 0.752563 0.274343 3.175310 6 0.311496 -0.805508 1.119867 6 -0.162713 0.399606 0.306758 6 -1.043495 1.341929 1.159039 6 1.057395 1.129252 -0.298493 6 0.404980 2.158459 -1.228519 6 -0.798363 1.385910 -1.8…	CC1CC2C(C(O)CC3(C)C2CCC3(O)C(=O)COC(=O)CCC(=O)O)C2(C)CC(=O)C(=O)C=C12	490.220282668
10455	-599.184003395	-599.105669	-599.061005	-599.061949	-599.07103	0.078334	0.122998	0.122054	0.112974	13.677126	18.163814	0.0	-82.964784	36.687322	76.59	34.556	94.004	16 Molecule: 10455 7 -2.695219 -1.315240 0.451833 6 -2.103492 -0.201034 -0.095282 8 -2.739974 0.685019 -0.624397 6 -0.603699 -0.210305 -0.039498 6 0.129966 -1.393971 -0.164400 6 1.519307 -1.395830 -0.157387 6 2.174053 -0.180448 -0.016604 9 3.510039 -0.160639 -0.003895 6 1.493747 1.020236 0.112867 6 0.107971 0.983977 0.091280 9 -0.544716 2.134175 0.235494 1 -3.703602 -1.271840 0.519129 1 -2.217006…	NC(=O)c1ccc(F)cc1F	157.03392022
10456	-1290.4097755	-1290.035349	-1289.944403	-1289.945347	-1289.973161	0.374426	0.465373	0.464429	0.436615	16.740447	19.41738	0.0	-396.560478	65.864827	291.433	100.176	191.413	51 Molecule: 10456 6 -2.685797 4.096576 0.056616 6 -2.941581 2.635299 -0.305606 6 -1.627711 1.856088 -0.398448 6 -3.926517 2.008871 0.707601 7 -5.206360 2.702743 0.637858 6 -4.072138 0.525333 0.397603 8 -4.830909 0.086425 -0.432756 8 -3.236263 -0.238571 1.118108 6 -3.183141 -1.619643 0.742046 6 -1.977145 -2.189037 1.473380 8 -1.744248 -3.547585 1.160152 6 -1.254952 -3.794574 -0.137577 7 0.024581 …	CC(C)C(N)C(=O)OCCOCNC(=O)NC(N)NC(=O)CNC=O	362.191382552
10458	-1267.28983163	-1266.838459	-1266.74957	-1266.750514	-1266.777509	0.451373	0.540262	0.539318	0.512322	16.768413	19.544506	0.0	-478.055689	64.552493	338.427	104.036	187.083	59 Molecule: 10458 6 -3.383958 4.752892 -1.194103 6 -2.196656 4.152857 -1.923739 8 -1.415078 3.328498 -1.043978 6 -1.880427 2.092297 -0.818430 8 -2.886313 1.653189 -1.322180 6 -0.959303 1.318142 0.120479 6 -1.638783 0.016845 0.548560 6 -1.567135 -1.067674 -0.534818 6 -2.280564 -2.323792 -0.103060 6 -1.589949 -3.374566 0.503271 6 -2.261751 -4.511868 0.944815 6 -3.641182 -4.610821 0.786241 6 -4.342…	CCOC(=O)C(CCc1ccccc1)NC(C)C(=O)N1CCc2ccccc2C1	394.22564282
10459	-790.527893969	-790.464241	-790.413035	-790.413979	-790.425505	0.063653	0.114859	0.113915	0.102389	14.414827	18.526745	0.0	-67.415371	41.026678	71.482	41.699	107.773	17 Molecule: 10459 7 2.984441 2.067886 0.000066 6 1.902179 1.661139 0.000048 6 0.536188 1.203714 0.000028 6 -0.487237 2.153091 -0.000003 6 -1.812738 1.731307 -0.000060 6 -2.095587 0.372491 -0.000032 7 -3.509931 0.026145 -0.000108 8 -3.719498 -1.158135 0.000177 6 -1.083884 -0.588127 -0.000021 6 0.233816 -0.171572 0.000002 6 1.356820 -1.181144 -0.000018 9 2.132711 -1.033454 1.078313 9 0.884840 -2.4…	N#Cc1ccc(N=O)cc1C(F)(F)F	200.019747376
1046	-1658.07672496	-1657.638056	-1657.545828	-1657.546772	-1657.577868	0.438669	0.530897	0.529953	0.498857	16.984957	19.818334	0.0	-464.600467	63.746543	332.551	122.383	194.112	61 Molecule: 1046 6 -5.662323 2.610558 -0.701295 7 -4.713840 1.954093 0.179517 6 -5.083859 2.136190 1.578081 6 -4.406044 0.600439 -0.146988 6 -5.315156 -0.229276 -0.822200 6 -5.015308 -1.546095 -1.116522 6 -3.791582 -2.095657 -0.728903 8 -3.588133 -3.389252 -1.043808 6 -2.851853 -1.273763 -0.069237 6 -3.161437 0.078226 0.211634 6 -2.136910 0.924961 0.927322 6 -0.709098 0.595446 0.497165 6 0.31195…	CN(C)c1ccc(O)c2c1CC1CC3C(N(C)C)C(=O)C(=O)C(O)(C(N)=O)C3(O)C(=O)C1=C2O	473.1798148239999
10461	-363.967562257	-363.837871	-363.796493	-363.797438	-363.805648	0.129691	0.171069	0.170125	0.161914	12.479931	17.561189	0.0	-137.357637	34.128214	106.755	30.126	87.087	18 Molecule: 10461 6 -1.203434 1.334375 -0.436385 7 -0.873712 -0.029561 0.068598 6 -1.914759 -0.987090 -0.396713 8 -0.861240 -0.017604 1.426211 6 0.463590 -0.476450 -0.450595 6 1.591694 0.414247 0.057991 8 2.838796 -0.223636 -0.136577 1 -1.184142 1.372276 -1.529890 1 -2.192715 1.575515 -0.049796 1 -0.478772 2.021290 -0.003271 1 -1.654421 -1.957428 0.023657 1 -2.857891 -0.650478 0.031792 1 -1.9629…	C[N+](C)([O-])CCO	105.078978592
10462	-382.759379163	-382.666562	-382.625651	-382.626595	-382.634535	0.092817	0.133729	0.132784	0.124844	12.255857	17.54639	0.0	-98.303553	33.920374	83.323	28.775	86.106	15 Molecule: 10462 6 1.333676 1.158725 -0.550492 6 0.583951 -0.059057 -0.036718 6 1.000009 -0.417437 1.395637 8 0.866102 -1.124461 -0.921572 6 -0.916951 0.231683 -0.011914 8 -1.428271 1.308126 0.152059 8 -1.636094 -0.907499 -0.130668 1 1.031465 1.377638 -1.577216 1 1.121723 2.028746 0.073287 1 2.406045 0.948476 -0.536903 1 0.798922 0.409578 2.082754 1 2.070142 -0.640367 1.403195 1 0.455542 -1.301…	CC(C)(O)C(=O)O	104.047344116
10464	-633.15002487	-632.942366	-632.88563	-632.886575	-632.900393	0.207659	0.264394	0.26345	0.249632	14.761338	18.474013	0.0	-219.934762	44.454424	165.318	51.944	119.41	29 Molecule: 10464 6 -5.472151 -0.611045 0.032335 6 -4.151995 -1.235359 0.484515 6 -3.038307 -0.211323 0.710761 6 -2.678208 0.572166 -0.556095 7 -1.504955 1.414722 -0.421263 6 -0.232501 0.913174 -0.265829 6 0.084826 -0.429432 -0.546398 6 1.390088 -0.880892 -0.424918 6 2.410316 -0.020026 -0.016831 6 3.810686 -0.459870 0.131520 8 4.730064 0.244411 0.482661 8 3.992336 -1.766614 -0.168501 6 2.099057 …	CCCCNc1ccc(C(=O)O)cc1	193.11027872
10465	-765.446562742	-765.238751	-765.172601	-765.173545	-765.189798	0.207812	0.273962	0.273018	0.256765	15.07004	18.586111	0.0	-220.096703	51.847084	171.321	55.332	139.225	30 Molecule: 10465 8 4.201367 -1.018462 -1.029511 6 4.733501 -0.237220 -0.288005 8 6.065199 -0.027601 -0.261352 6 4.041559 0.652290 0.732924 8 2.671589 0.435724 0.812631 6 1.946938 0.930161 -0.297011 6 0.472901 0.814533 0.014655 8 0.119719 -0.547166 0.006819 6 -1.071177 -0.845271 0.691648 6 -2.310440 -0.401332 -0.075336 8 -3.426522 -0.814054 0.680519 6 -4.653633 -0.722625 -0.003113 6 -5.153391 0.…	O=C(O)COCCOCCOCCO	208.094688232
1047	-1472.3431148	-1471.956199	-1471.867479	-1471.868424	-1471.894984	0.386916	0.475635	0.474691	0.448131	17.173188	19.689294	0.0	-409.788209	64.834068	297.873	103.783	186.726	55 Molecule: 1047 8 -1.043858 2.268613 -0.397739 6 -1.390646 1.149804 -0.048850 6 -0.338296 0.086161 0.128756 6 0.711699 0.052264 -0.792202 6 1.783288 -0.823494 -0.652110 6 2.901124 -0.860332 -1.676850 6 4.274689 -0.829811 -1.054795 7 4.965495 -1.919305 -1.145317 7 6.196268 -1.938069 -0.591186 6 6.856886 -0.925711 0.077754 8 7.980354 -1.087694 0.520225 6 6.063504 0.310091 0.182557 6 6.608385 1.41…	O=C(c1cc(Cc2n[nH]c(=O)c3ccccc23)ccc1F)N1CCN(C(=O)C2CC2)CC1	434.1754188160001
10472	-1043.48456449	-1043.056813	-1042.978186	-1042.97913	-1043.002757	0.427752	0.506379	0.505434	0.481808	16.316116	19.278757	0.0	-453.038055	57.251485	317.165	92.145	165.484	54 Molecule: 10472 6 5.853324 -1.684128 0.751933 6 4.842794 -0.550769 0.976323 6 5.474128 0.750304 0.506713 8 6.029291 0.875696 -0.558927 6 3.505206 -0.885832 0.275229 6 3.574741 -1.006551 -1.262540 6 2.135194 -0.736030 -1.762876 6 1.280314 -0.518000 -0.489825 6 0.069446 0.359145 -0.682420 6 -1.165151 -0.173645 -0.580361 6 -2.413225 0.551908 -0.750267 6 -3.669259 0.066479 -0.635045 6 -4.876937 0.…	CC(C=O)C1CCC2C(=CC=C3CC(O)CCC3=O)CCCC21C	330.21949482
10475	-325.766774584	-325.655059	-325.617617	-325.618561	-325.624837	0.111715	0.149157	0.148213	0.141938	12.177648	17.472837	0.0	-118.319209	32.009091	93.005	23.802	78.804	16 Molecule: 10475 8 1.308464 1.882983 0.000000 6 0.414219 1.067706 0.000000 6 -0.178270 0.494139 -1.273191 6 -0.178270 -1.049888 -1.205378 7 -0.795258 -1.586294 -0.000000 6 -0.178270 -1.049888 1.205378 6 -0.178270 0.494139 1.273191 1 -1.216630 0.842987 -1.360545 1 0.386673 0.869122 -2.130405 1 0.857382 -1.410226 -1.234410 1 -0.685922 -1.465895 -2.080140 1 -1.790749 -1.369032 -0.000000 1 0.857382…	O=C1CCNCC1	99.068413908
10482	-1419.30027396	-1418.859323	-1418.780015	-1418.780959	-1418.805931	0.440951	0.520259	0.519315	0.494343	16.520547	19.62581	0.0	-467.017516	56.548379	325.875	102.691	166.918	58 Molecule: 10482 6 2.085132 0.293050 -1.775222 6 2.123778 -0.399705 -0.414191 6 1.706506 -1.875931 -0.575811 6 0.214510 -2.132208 -0.497098 8 -0.292451 -2.234791 0.831655 6 -0.760885 -1.149834 0.042184 6 -0.256972 0.229108 0.465507 6 -0.757138 1.328687 -0.512595 6 -1.568417 2.376128 0.236994 8 -2.003808 2.275523 1.356769 8 -1.799645 3.458541 -0.530247 6 -1.641966 0.772899 -1.648152 6 -2.751426 …	CC12CC3OC34C(C(C(=O)O)CC35OC3C(=O)CCC54C)C1CCC21CCC(=O)O1	416.183503236
10484	-1631.42139503	-1631.181978	-1631.106349	-1631.107294	-1631.128235	0.239417	0.315046	0.314101	0.29316	16.559984	19.457759	0.0	-253.569936	56.920553	197.102	78.843	159.174	39 Molecule: 10484 8 -0.006785 -1.659226 -2.058213 6 0.160630 -1.810595 -0.863665 8 0.782416 -0.896428 -0.062239 6 1.314754 0.251125 -0.699789 6 2.782075 0.384650 -0.389728 7 3.718942 -0.506154 -0.680069 6 4.939326 -0.131174 -0.285362 6 5.190628 1.086058 0.366537 7 4.232058 1.968775 0.654313 6 3.025612 1.578718 0.262214 6 1.732552 2.322787 0.436028 8 1.570946 3.418275 0.894832 7 0.761145 1.461470…	O=C(OC1c2nccnc2C(=O)N1c1ccc(Cl)cn1)N1CC=NCC1	372.07376595600016
10487	-936.67138148	-936.359716	-936.289283	-936.290227	-936.309529	0.311666	0.382098	0.381154	0.361853	16.109365	19.069198	0.0	-330.089903	53.153567	239.178	74.05	148.238	42 Molecule: 10487 6 5.225220 -2.259971 -0.137568 7 3.775388 -2.319819 -0.075416 6 3.356508 -3.444621 0.741935 6 3.203374 -1.084369 0.439165 6 3.464928 0.125058 -0.466329 6 2.600416 1.288943 -0.090835 6 2.969748 2.429481 0.565074 7 1.872934 3.241470 0.765037 6 0.760777 2.632966 0.235007 6 -0.571134 3.052456 0.177077 6 -1.479778 2.210161 -0.440207 6 -1.091711 0.970605 -0.999515 6 -2.140438 0.06416…	CN(C)CCc1c[nH]c2ccc(CC3COC(=O)N3)cc12	287.163376912
10488	-3604.98719801	-3604.28534	-3604.113314	-3604.114258	-3604.177009	0.701858	0.873884	0.87294	0.810189	19.771709	20.973711	0.0	-743.348471	114.73504	547.778	244.274	362.058	110 Molecule: 10488 8 9.214487 4.874769 2.099607 6 9.736507 4.150878 1.266092 8 10.444675 4.655656 0.250138 6 9.655849 2.681906 1.274447 6 10.289504 1.914676 0.290904 6 10.166789 0.535005 0.275500 7 10.938082 -0.161072 -0.721993 7 10.503200 -1.148273 -1.335861 6 9.134822 -1.561213 -1.196043 6 8.093054 -0.708564 -1.557850 6 6.777073 -1.138927 -1.424239 6 6.526428 -2.402974 -0.909689 8 5.203336 -2.…	O=C(O)c1cc(N=Nc2ccc(OC(=O)c3cc(N=Nc4ccc(O)c(C(=O)Oc5ccc(N=Nc6ccc(O)c(C(=O)O)c6)cc5C(=O)Oc5ccc(N=Nc6ccc(O)cc6)cc5)c4)ccc3O)cc2)ccc1O	1022.2143623880002
10493	-1083.67601874	-1083.403769	-1083.334408	-1083.335352	-1083.354246	0.27225	0.341611	0.340666	0.321772	16.069571	19.169963	0.0	-288.343638	52.450089	213.771	72.008	145.982	39 Molecule: 10493 7 6.059933 -2.235332 0.191688 6 5.993921 -0.859614 -0.293625 6 4.916931 -0.135615 0.492345 6 3.528142 -0.765518 0.337267 7 2.696621 0.415133 0.184842 6 1.293904 0.341327 0.076343 6 0.672486 -0.912386 0.071201 6 -0.704961 -1.035841 -0.020042 6 -1.521927 0.097682 -0.123183 7 -2.944925 -0.001791 -0.163080 6 -3.697028 1.258084 -0.083966 6 -5.195547 1.153545 -0.325165 8 -5.899448 0.…	NCC1CN(c2ccc(N3CCOCOC3=O)cc2)C(=O)O1	307.11682064400003
10496	-1586.0333561	-1585.780038	-1585.700486	-1585.701431	-1585.724399	0.253318	0.33287	0.331926	0.308957	16.9985	19.596397	0.0	-268.293246	58.927241	208.286	87.911	167.43	42 Molecule: 10496 8 -0.172076 -1.058692 -1.135056 6 0.294683 -0.068001 -0.584286 6 -0.475259 0.680360 0.495801 6 -1.903263 0.142036 0.680734 8 -1.888648 -1.226371 1.017415 6 -2.797361 0.434487 -0.537368 6 -4.263675 0.245685 -0.240078 6 -4.792866 -0.988218 0.157738 6 -6.141094 -1.121765 0.430586 9 -6.648054 -2.298683 0.811224 6 -6.998790 -0.032503 0.313330 9 -8.296197 -0.194192 0.579800 6 -6.5110…	O=C(CC(O)Cc1cc(F)c(F)cc1F)N1CCn2c(nnc2C(F)(F)F)C1	408.1020950080001
10497	-1032.51354799	-1032.222196	-1032.148661	-1032.149606	-1032.169694	0.291352	0.364887	0.363942	0.343854	16.554121	19.222843	0.0	-308.575078	55.605577	228.377	78.389	154.767	42 Molecule: 10497 8 3.186859 2.406252 0.979777 6 2.384166 1.685154 0.407310 6 1.337292 2.271198 -0.548158 6 -0.057643 1.715853 -0.406115 6 -1.114806 2.512308 0.035922 6 -2.381638 1.956550 0.146326 6 -2.582327 0.615944 -0.191227 6 -3.908878 -0.031473 -0.101393 6 -4.038226 -1.356741 0.336427 6 -5.278346 -1.970097 0.421281 6 -6.427384 -1.260678 0.067866 8 -7.617725 -1.908156 0.170092 6 -6.320706 0.…	O=C(Cc1ccc(-c2ccc(O)cc2)cn1)NCc1ccccc1	318.136827816
10498	-228.935824807	-228.900307	-228.868159	-228.869104	-228.873606	0.035518	0.067665	0.066721	0.062218	10.461673	16.721166	0.0	-37.617179	28.279248	41.868	14.019	67.661	8 Molecule: 10498 8 1.341931 -0.598521 -0.000123 6 0.825083 0.492800 0.000161 6 -0.677023 0.648333 -0.000153 8 -1.316642 -0.588862 0.000112 1 1.429443 1.419111 0.000556 1 -0.954832 1.245533 -0.883199 1 -0.955163 1.246112 0.882442 1 -0.610119 -1.258486 0.000238	O=CCO	60.021129368
105	-1087.4367944	-1087.077557	-1087.007437	-1087.008381	-1087.029217	0.359237	0.429358	0.428414	0.407577	15.723371	19.170244	0.0	-380.47352	51.197177	268.834	82.978	147.581	46 Molecule: 105 7 1.318862 3.177061 0.381052 6 2.561236 2.431085 0.285783 6 2.451379 0.910971 0.313920 8 1.787204 0.496471 -0.878618 6 1.291144 -0.831896 -0.793296 8 0.132155 -0.897514 -0.025202 6 -1.125418 -0.573940 -0.628457 6 -1.367072 0.937579 -0.718009 8 -0.569897 1.561080 -1.705370 6 -2.814540 1.223524 -1.110200 6 -3.860671 0.558409 -0.210817 7 -3.989054 1.081657 1.150870 6 -3.593799 -0.95…	NCC1OC(OC2C(O)CC(N)C(O)C2O)C(N)CC1O	307.17433552
10500	-1936.59789397	-1935.729062	-1935.596325	-1935.59727	-1935.645237	0.868832	1.001569	1.000624	0.952657	18.149931	20.244004	0.0	-920.192892	88.779606	627.901	188.147	279.367	106 Molecule: 10500 6 3.289809 3.534453 -0.076531 6 2.531914 3.293290 -1.145635 6 2.672867 4.093225 -2.414338 6 1.454950 2.223758 -1.175363 6 0.072506 2.825809 -0.849055 6 -1.033658 1.815916 -1.159470 6 -0.916657 0.533050 -0.311859 6 -1.583782 0.754888 1.040329 6 0.541576 0.028604 -0.183622 6 1.699064 1.044667 -0.211299 6 3.053467 0.338811 -0.233209 6 3.944992 0.233979 -1.313104 8 3.700860 0.7689…	C=C(C)C1CCC2(C)C(C1c1c(O)cc(CCCCC)cc1O)C1(C)CCC(C(=C)C)C(c3c(O)cc(CCCCC)cc3O)C21	628.4491604
10501	-2202.41833088	-2201.998097	-2201.905386	-2201.90633	-2201.934194	0.420234	0.512945	0.512001	0.484137	17.747864	19.786175	0.0	-445.07586	67.680619	321.285	107.707	195.127	58 Molecule: 10501 8 -9.807012 -0.443959 -0.982230 6 -8.919187 0.258705 -0.572135 7 -7.838837 -0.282127 0.118476 6 -6.469729 0.062627 0.186736 6 -5.608878 -0.996535 0.482612 6 -4.235725 -0.809948 0.608479 8 -3.525140 -1.926208 0.918070 6 -2.112625 -1.830962 1.005016 6 -1.454260 -1.787496 -0.371681 6 0.042680 -1.474271 -0.303026 6 0.838239 -2.548847 0.457135 7 2.282155 -2.439860 0.503937 6 2.86607…	O=C1Nc2cc(OCCCCN3CCN(c4cccc(Cl)c4Cl)CC3)ccc2CCO1	463.142947084
10504	-1692.16815526	-1691.739634	-1691.643084	-1691.644028	-1691.67474	0.428521	0.525071	0.524127	0.493415	17.813286	19.874338	0.0	-453.853354	68.729629	328.895	118.795	203.206	61 Molecule: 10504 6 5.266985 6.107392 -0.369427 8 4.223125 5.514401 0.369910 6 4.081523 4.166789 0.282872 6 4.907394 3.333190 -0.471902 6 4.665423 1.961490 -0.492807 6 3.614348 1.426814 0.237837 7 3.424167 0.013134 0.227630 7 4.508023 -0.776699 0.263988 6 4.040425 -2.011152 0.267072 8 4.946712 -3.033020 0.372773 6 4.791395 -4.099109 -0.468373 7 5.771961 -5.005022 -0.217635 8 3.900735 -4.218899 -…	COc1ccc(-n2nc(OC(N)=O)c3c2C(=O)N(c2ccc(N4CCCCOC4=O)cc2)CC3)cc1	491.18048352
10505	-1872.73659622	-1872.352685	-1872.257591	-1872.258535	-1872.289479	0.383911	0.479006	0.478061	0.447117	16.6539	19.709743	0.0	-406.605913	66.942575	299.988	113.407	200.143	55 Molecule: 10505 6 -0.076238 4.227390 0.182599 6 -1.144387 3.403749 0.878598 8 -0.784476 2.014790 0.884435 6 -1.011687 1.349933 -0.253267 8 -1.498788 1.831881 -1.247628 6 -0.539752 -0.071653 -0.138130 6 0.776162 -0.374085 -0.186613 6 1.727717 0.767802 -0.353887 6 1.705294 1.506030 -1.539402 6 2.559204 2.588355 -1.730347 6 3.446768 2.956473 -0.725188 6 3.479210 2.241037 0.469575 6 2.625827 1.158…	CCOC(=O)C1=C(c2ccccc2Cl)C(C(=O)OC)=C(C)NC1(COCCN)OO	440.13502882
10506	-1625.94540617	-1625.597998	-1625.511712	-1625.512656	-1625.53836	0.347408	0.433695	0.43275	0.407047	17.01142	19.547981	0.0	-367.945442	63.163523	271.555	96.825	181.604	50 Molecule: 10506 6 -6.908714 -3.498438 0.254031 7 -6.345472 -2.390293 -0.498694 6 -5.044185 -2.005470 -0.199204 6 -4.133442 -1.521954 -1.053114 6 -2.795103 -1.015738 -0.599858 6 -2.680531 0.505496 -0.768167 6 -3.761563 1.296509 -0.027281 6 -3.809116 1.112718 1.465917 8 -3.067200 0.415313 2.114377 7 -1.336331 0.992921 -0.395437 7 -0.587076 0.190306 0.388603 6 0.587159 0.572887 0.769662 6 1.34583…	CNC=CCC(CC=O)n1nc(Cc2ccc(Cl)cc2)c2ccccc2c1=O	395.140054624
10507	-1381.10974632	-1380.791475	-1380.718281	-1380.719225	-1380.739716	0.318271	0.391465	0.390521	0.37003	16.446368	19.269255	0.0	-337.085995	54.818589	245.056	79.681	154.049	44 Molecule: 10507 8 6.246139 -1.969628 1.316309 6 5.238343 -1.111187 0.918397 6 4.552962 -1.378011 -0.198597 7 3.642089 -0.535713 -0.830708 6 2.568288 -1.164070 -1.601180 6 1.232817 -1.036442 -0.879186 7 0.834361 0.378895 -0.808431 6 -0.106699 0.618245 0.284891 6 -0.664268 2.035762 0.255127 6 -0.831333 2.726693 -0.946943 6 -1.401189 3.996793 -0.954876 6 -1.812802 4.589469 0.236371 6 -1.647243 3.…	OC=CN1CCN(C(c2ccccc2)c2ccc(Cl)cc2)CC1	328.13424097200004
10508	-2613.31445823	-2612.705478	-2612.59373	-2612.594674	-2612.633497	0.608981	0.720729	0.719784	0.680961	18.013714	20.212162	0.0	-644.980247	76.235788	451.672	154.146	235.194	81 Molecule: 10508 6 1.953481 5.463524 0.867888 8 2.563940 4.353588 0.237110 6 1.746517 3.345937 -0.172643 6 0.369061 3.333464 0.009124 6 -0.358179 2.237435 -0.430673 7 -1.816484 2.240754 -0.112499 8 -2.187519 3.393499 0.503165 6 -2.144150 1.063473 0.815163 6 -2.775110 -0.113235 0.092993 6 -4.116177 0.274482 -0.566115 7 -5.232687 0.078378 0.364022 6 -5.485350 -1.343028 0.675291 6 -6.624257 -1.917…	COc1cc([N+]2([O-])CCC(N3CC[N+](C)([O-])CC3)CC2)ccc1Nc1ncc(Cl)c(Nc2ccccc2P(C)(C)=O)n1	615.248967038
10511	-1110.4998071	-1110.217834	-1110.139392	-1110.140336	-1110.162974	0.281973	0.360415	0.359471	0.336833	16.168678	19.259998	0.0	-298.641682	58.103382	225.571	84.401	165.095	42 Molecule: 10511 8 -3.955121 -1.545821 -2.301633 6 -4.508245 -1.375008 -1.244527 6 -3.800839 -1.215566 0.085229 6 -2.348337 -1.584192 0.054379 6 -1.326646 -0.716782 0.023755 6 0.091336 -1.167055 0.053016 6 1.042601 -0.496693 -0.725130 6 2.392454 -0.833021 -0.721121 6 3.368743 -0.089050 -1.592688 6 4.491420 0.578440 -0.823927 8 4.815825 0.355904 0.313879 8 5.141279 1.466704 -1.602530 6 2.813645 …	O=CCC=C(c1cc(CC(=O)O)ccc1O)c1ccccc1CO	326.115423676
10512	-1420.48475972	-1420.046422	-1419.958584	-1419.959528	-1419.985938	0.438337	0.526176	0.525231	0.498822	17.235315	19.658001	0.0	-464.249518	64.060054	329.588	105.114	184.871	59 Molecule: 10512 6 -7.199469 0.841321 -0.298479 7 -6.452041 0.067694 0.740594 8 -7.332115 -0.705694 1.417526 6 -5.768707 0.979971 1.710485 6 -4.793577 1.919974 1.029289 7 -3.863849 1.194918 0.163323 6 -4.160738 -0.129123 -0.221863 6 -3.182974 -0.917083 -0.862720 6 -1.748491 -0.461082 -1.029369 6 -0.907251 -0.758621 0.217416 7 0.461764 -0.337300 -0.043773 6 1.424883 -1.023767 0.808358 6 2.876109…	C[N+]1([O-])CCNc2c(C3CN(CCCC(=O)c4ccc(F)cc4)CCC3=O)cccc21	425.21146997599993
10513	-499.230614985	-499.094121	-499.045263	-499.046207	-499.056164	0.136494	0.185352	0.184408	0.174451	13.869078	18.095755	0.0	-144.562388	40.201303	115.718	36.707	102.831	21 Molecule: 10513 8 -3.364150 -0.000035 1.039083 6 -2.915850 0.000001 -0.079657 8 -3.700955 0.000037 -1.175918 6 -1.451743 0.000012 -0.441419 6 -0.553955 -0.000024 0.796201 6 0.905372 -0.000012 0.412115 6 1.588401 -1.200743 0.206490 6 2.921965 -1.203706 -0.192461 6 3.592764 0.000013 -0.393250 6 2.921957 1.203720 -0.192415 6 1.588393 1.200732 0.206536 1 -4.619922 0.000027 -0.855773 1 -1.255238 -0…	O=C(O)CCc1ccccc1	150.06807956
10514	-914.261986571	-914.096812	-914.035537	-914.036481	-914.052987	0.165175	0.22645	0.225506	0.208999	15.092748	18.861599	0.0	-174.938961	46.415117	141.507	60.251	128.965	28 Molecule: 10514 6 2.440106 2.486047 -0.834853 8 1.986334 1.800256 0.331419 6 0.841037 1.084899 0.144113 6 -0.395459 1.741397 0.296167 6 -0.477948 3.208305 0.619225 6 -1.516061 0.936796 0.147672 6 -1.418399 -0.412753 -0.131092 6 -0.200916 -1.070429 -0.265433 8 -0.127102 -2.371821 -0.574000 6 0.957530 -0.295478 -0.119186 6 2.298977 -0.931881 -0.226568 8 3.225772 -0.486788 -0.865264 6 2.559223 -2…	COc1c(C)c2c(c(O)c1C(=O)C=O)C(=O)OC2	250.04773804
10516	-1827.19699609	-1826.637394	-1826.531729	-1826.532674	-1826.569338	0.559602	0.665267	0.664322	0.627658	17.364027	19.972052	0.0	-592.683196	72.078389	416.869	141.609	222.389	74 Molecule: 10516 6 7.069594 3.593979 0.311794 6 5.707830 2.925337 0.146553 6 5.385108 2.626902 -1.317110 6 4.022714 1.964397 -1.496791 6 3.991758 0.564772 -0.930970 8 4.962782 -0.123514 -0.718045 8 2.731391 0.161693 -0.691661 6 2.491740 -1.195420 -0.270702 6 3.531982 -1.658235 0.747136 8 3.850816 -2.824159 0.831013 6 3.985310 -0.705550 1.854985 8 3.584120 -1.251076 3.093602 6 2.324739 -2.143129…	CCCCC(=O)OC1(C(=O)CO)C(C)CC2C3CCC4(OC4C(=O)C=O)C(C)(C=O)C3(F)C(O)CC21C	524.2421609839998
10519	-1291.51372009	-1291.340015	-1291.278001	-1291.278945	-1291.295531	0.173705	0.235719	0.234775	0.218189	15.150039	18.993497	0.0	-183.973914	47.113557	147.324	62.559	130.519	29 Molecule: 10519 6 -4.208466 0.869074 0.134988 7 -3.130024 0.154919 0.828087 6 -1.892974 0.105822 0.110593 6 -1.715421 -0.744125 -1.050674 8 -0.689255 -0.899056 -1.701440 8 -2.841945 -1.404404 -1.378759 6 -0.882213 0.840443 0.655095 8 -1.129056 1.530479 1.764199 6 0.472896 1.141651 0.110129 6 0.658431 2.466880 -0.298002 6 1.888920 2.908864 -0.767455 6 2.972867 2.036995 -0.808823 6 2.814946 0.72…	CNC(C(=O)O)=C(O)c1ccccc1S(=O)(=O)O	273.03070807200004
10521	-1983.76389735	-1983.245635	-1983.141758	-1983.142702	-1983.177029	0.518262	0.62214	0.621195	0.586868	17.856707	19.957643	0.0	-548.899251	72.661285	389.806	133.15	218.628	70 Molecule: 10521 6 4.664322 -3.288491 -0.009709 6 4.260047 -1.833069 -0.057257 6 2.896442 -1.516222 -0.089197 6 2.455281 -0.196947 -0.131725 7 1.124328 0.229885 -0.169215 6 -0.052474 -0.457802 -0.179205 7 -0.032966 -1.804442 -0.139986 6 -1.204794 -2.433882 -0.155898 6 -2.407390 -1.745650 -0.206744 6 -2.278969 -0.334365 -0.238089 7 -1.142776 0.334075 -0.227830 7 -3.529765 0.226559 -0.278959 6 -4…	Cc1cc(Nc2ncc3c(n2)Nc2c(S(=O)(=O)C(C)C)cccc23)c(OC(C)C)cc1C1CC=NCC1	519.230410916
10522	-925.200794599	-924.889268	-924.819284	-924.820228	-924.839943	0.311526	0.381511	0.380567	0.360851	15.953456	19.135552	0.0	-329.942058	52.241043	238.809	77.962	147.295	43 Molecule: 10522 6 -0.423093 -3.493586 -0.644605 6 -0.108528 -2.540815 0.513949 6 -0.581880 -1.126003 0.255493 6 0.248918 -0.064478 0.135574 6 -0.245471 1.342857 0.045597 6 0.297294 2.214000 -0.907205 6 -0.142475 3.530224 -1.002368 6 -1.118565 4.005760 -0.130026 6 -1.648995 3.155798 0.837685 6 -1.215714 1.837076 0.925192 6 1.733639 -0.198704 0.108795 6 2.383195 -1.078425 -0.766907 6 3.767127 -1…	CCC(=C(c1ccccc1)c1ccc(O)cc1)c1ccccc1	300.15141526
10527	-270.407809201	-270.319141	-270.279658	-270.280602	-270.287731	0.088668	0.128152	0.127207	0.120079	12.076247	17.226373	0.0	-93.910084	33.266829	79.824	24.049	83.099	14 Molecule: 10527 6 2.833097 -0.401599 0.036049 6 1.514191 0.139288 -0.509394 6 0.416668 0.159570 0.558244 6 -0.883736 0.739269 0.047366 6 -1.990429 0.036518 -0.041269 8 -2.970325 -0.594439 -0.111069 1 3.610328 -0.409643 -0.732927 1 2.713716 -1.426519 0.403070 1 3.192407 0.210166 0.870347 1 1.173619 -0.467478 -1.355952 1 1.657830 1.156405 -0.894680 1 0.760640 0.745874 1.420386 1 0.249007 -0.8587…	CCCC=C=O	84.057514876
10528	-1424.02823593	-1423.863642	-1423.802121	-1423.803065	-1423.820077	0.164594	0.226115	0.225171	0.208159	14.669419	18.855401	0.0	-174.324046	46.139738	141.297	62.806	129.481	27 Molecule: 10528 6 -3.973998 -0.199341 0.005965 7 -3.204382 -1.438168 -0.006062 6 -1.804676 -1.227931 -0.339693 6 -1.031207 -0.824647 0.924579 6 0.273720 -0.060436 0.691031 8 0.889241 0.291964 1.932436 15 1.493739 -1.010481 -0.307132 8 0.972646 -1.762843 -1.463590 8 2.120794 -1.907198 0.884209 8 2.700093 0.007441 -0.588693 15 -0.061268 1.589124 -0.097784 8 -1.461612 2.033381 -0.012524 8 0.49442…	CNCCC(O)(P(=O)(O)O)P(=O)(O)O	249.016725016
10529	-1344.19686424	-1343.782325	-1343.698249	-1343.699193	-1343.724248	0.414539	0.498615	0.497671	0.472616	17.197304	19.593081	0.0	-439.04418	61.510683	312.293	99.739	176.954	56 Molecule: 10529 8 8.179597 0.271115 -0.711576 6 7.532699 -0.748335 -0.530902 6 6.090427 -0.805630 -0.325981 6 5.474495 -2.057110 -0.119562 6 4.111750 -2.184099 0.098656 6 3.347124 -1.012380 0.109957 6 3.938243 0.214918 -0.132309 6 5.315850 0.379944 -0.324290 7 5.804654 1.645386 -0.448040 6 4.893414 2.771578 -0.534986 6 3.656567 2.529352 0.337215 7 3.023926 1.291643 -0.094004 6 1.923399 0.75384…	O=Cc1ccc2c3c1NCCN3C1CCN(CCCC(=O)c3ccc(F)cc3)CC21	407.200905292
10531	-1168.09994442	-1167.485991	-1167.395068	-1167.396012	-1167.426035	0.613953	0.704877	0.703932	0.673909	16.941349	19.552527	0.0	-650.246822	63.500115	441.724	120.62	191.364	73 Molecule: 10531 6 -5.138813 2.935749 0.685918 6 -5.066083 1.601657 0.620554 6 -6.263144 0.708371 0.849730 6 -6.631508 -0.052462 -0.445894 6 -5.415348 -0.265492 -1.369009 8 -5.277870 0.789747 -2.305445 6 -4.135306 -0.429333 -0.540575 6 -3.844563 0.852888 0.213914 6 -2.608473 1.317844 0.469660 6 -1.337172 0.705975 0.062330 6 -0.922180 -0.553952 0.274963 6 -1.670403 -1.548556 1.127798 6 -0.745115…	C=C1CCC(O)CC1=CC=C1CCCC2(C)C1CCC2C(C)C=CC(C)C(C)C	396.339216028
10532	-1345.3708068	-1344.939397	-1344.849917	-1344.850861	-1344.877698	0.43141	0.52089	0.519946	0.493108	17.274846	19.600488	0.0	-456.912221	65.34619	326.271	104.137	188.328	58 Molecule: 10532 6 -5.276375 -2.034874 0.323398 7 -5.792299 -0.694663 0.600253 6 -7.233897 -0.616180 0.533236 6 -7.846114 -0.886899 -0.838222 8 -9.035958 -0.930243 -1.021099 6 -5.057133 0.382089 0.045466 6 -5.585532 1.347282 -0.824371 6 -4.809919 2.401642 -1.306241 6 -3.468152 2.525159 -0.944422 6 -2.940441 1.599465 -0.057853 6 -3.723808 0.555243 0.435765 7 -2.994373 -0.242655 1.337676 6 -1.859…	CN(CC=O)c1cccc2c1NC1CCN(CCCC(=O)c3ccc(F)cc3)CC21	409.216555356
10533	-1847.05151509	-1846.549735	-1846.447735	-1846.448679	-1846.482822	0.50178	0.60378	0.602836	0.568693	17.366712	19.898635	0.0	-531.44299	70.867883	378.285	132.054	214.677	67 Molecule: 10533 7 -4.085789 2.817149 -0.046897 6 -5.044294 1.846537 0.482632 6 -5.378184 0.791257 -0.569675 8 -4.232846 0.204644 -1.187968 6 -3.549596 -0.817041 -0.468166 8 -2.899448 -0.313076 0.657878 6 -1.812374 0.548479 0.343120 6 -1.540255 1.439541 1.539370 8 -1.058165 0.600972 2.580928 6 -0.517849 2.518403 1.142848 6 0.539090 2.017381 0.140676 7 1.813343 2.698614 0.375066 6 0.725710 0.516…	NCC1OC(OC2C(O)CC(N)C(OC3OC(CO)C(O)C(=NO)C3O)C2O)C(O)C(O)C1O	499.20133811599993
10536	-2420.17016541	-2419.697332	-2419.585876	-2419.58682	-2419.624429	0.472833	0.58429	0.583345	0.545736	17.692548	20.139481	0.0	-500.784736	77.212459	366.055	142.806	234.579	69 Molecule: 10536 6 3.411330 -1.653808 2.575762 6 2.644522 -0.427858 2.067513 6 1.171158 -0.434846 2.570177 6 0.358938 -0.558449 1.285967 6 -1.167687 -0.440360 1.331058 6 -1.729765 0.821059 2.006473 6 -3.251690 0.811941 2.003266 9 -3.703438 -0.230958 2.793606 6 -3.703649 0.657316 0.551933 8 -4.224650 1.598707 -0.003789 6 -3.274909 -0.637378 -0.162136 6 -3.855009 -1.886825 0.554666 6 -3.757076 -0…	CC1CC2C3CC(F)C(=O)C(C)(C=COC(=O)C=O)C3(F)C(O)CC2(C)C1(OC(=O)c1ccco1)C(=O)SCF	586.1484381679999
10537	-1094.2185423	-1093.852193	-1093.773376	-1093.77432	-1093.798488	0.36635	0.445167	0.444223	0.420054	16.131235	19.283107	0.0	-388.006302	56.879576	278.754	91.024	165.885	49 Molecule: 10537 6 5.605214 0.563138 -1.373728 8 5.095161 0.804560 -0.067104 6 3.765643 0.533996 0.079026 6 2.880057 1.576828 0.294957 6 1.514291 1.369973 0.508513 6 0.624972 2.575511 0.696345 6 -0.550287 2.649759 -0.258674 8 -0.688502 1.952452 -1.230371 6 1.035952 0.050697 0.480411 6 -0.394113 -0.302306 0.686252 6 -1.029021 -1.208378 -0.102881 6 -2.439311 -1.537734 0.088365 8 -2.992726 -2.4564…	COc1cc(CC=O)c(C2=CC(=O)C(CC(C)C)CN2)cc1OC	331.17835828
10539	-2137.30979476	-2137.078488	-2136.991488	-2136.992432	-2137.017816	0.231307	0.318307	0.317363	0.291979	16.883302	19.664387	0.0	-244.980727	64.258228	199.148	94.14	183.107	41 Molecule: 10539 7 4.187610 3.270137 0.103759 6 4.515145 1.947147 -0.034362 7 3.679395 0.972014 0.162979 6 4.260274 -0.252960 -0.125509 6 3.498902 -1.517667 0.040433 7 4.202306 -2.587979 -0.138060 8 3.647175 -3.797723 -0.038014 6 2.036857 -1.561870 0.378433 8 1.439990 -2.642839 0.486712 7 1.378419 -0.401621 0.553905 6 -0.000972 -0.443318 0.936392 6 -0.716395 0.914787 0.855887 8 -0.614411 1.9740…	Nc1nc(C(=NO)C(=O)NC2C(=O)N3C2SCC2(C4CO4)OC32C(=O)O)cs1	427.0256397559999
1054	-910.013418356	-909.894773	-909.832046	-909.83299	-909.848472	0.118646	0.181373	0.180428	0.164946	14.838127	18.696703	0.0	-125.659203	49.037626	113.221	53.895	132.02	23 Molecule: 1054 8 -2.629705 -0.716806 1.676004 6 -2.819599 -0.533378 0.507955 8 -4.001955 -0.552319 -0.105707 6 -1.705489 -0.220490 -0.502673 8 -1.899619 0.121966 -1.636264 8 -0.514281 -0.394622 0.076051 6 0.609893 -0.043003 -0.718411 6 1.775534 -0.951889 -0.395487 8 2.910845 -0.719096 -0.738836 8 1.419756 -2.047730 0.277083 8 2.530495 -2.892433 0.519087 6 0.974063 1.432585 -0.481077 8 -0.16798…	O=C(O)C(=O)OC(C(=O)OO)C(O)CO	224.016831836
10540	-515.449536479	-515.310552	-515.260856	-515.2618	-515.272799	0.138985	0.188681	0.187736	0.176737	13.677491	18.044986	0.0	-147.200769	39.984463	117.806	39.574	104.594	21 Molecule: 10540 6 -2.541958 1.554557 -0.128268 6 -2.343206 0.091087 -0.510787 6 -3.387694 -0.806940 0.153478 7 -1.029054 -0.477956 -0.214256 6 -0.137781 0.180907 0.387151 6 1.188805 -0.513170 0.656338 8 1.202119 -1.814927 0.185214 6 2.273672 0.381764 0.058092 8 2.462380 1.508971 0.447326 8 2.959845 -0.187794 -0.935064 1 -3.536895 1.881554 -0.442295 1 -2.472646 1.692660 0.956534 1 -1.805795 2.2…	CC(C)N=CC(O)C(=O)O	145.073893212
10544	-1224.03186101	-1223.728676	-1223.642679	-1223.643623	-1223.668923	0.303185	0.389182	0.388238	0.362938	16.789139	19.357946	0.0	-321.108106	63.284473	243.623	91.402	180.995	45 Molecule: 10544 6 -1.101325 -1.894942 -0.913209 6 -1.164834 -0.441267 -0.510387 6 -0.282701 0.484585 -0.897246 6 0.916995 0.270723 -1.787552 6 2.208271 0.345990 -1.006551 6 2.747259 1.584925 -0.623849 8 2.038897 2.672783 -1.027835 6 3.934726 1.742219 0.124594 6 4.446876 3.110797 0.490768 6 4.566389 0.566121 0.487606 6 4.052841 -0.667081 0.130739 6 2.879969 -0.809824 -0.607090 8 2.405769 -2.027…	CC(=CCc1c(O)c(C)c2c(c1O)C(=O)OC2)CCC(=O)OCC=O	348.12090297999987
10556	-1619.87437493	-1619.354862	-1619.248169	-1619.249113	-1619.284143	0.519513	0.626206	0.625262	0.590232	17.784287	19.89884	0.0	-550.224256	74.898665	392.358	132.922	224.554	70 Molecule: 10556 6 4.558901 4.817391 -1.026967 6 4.721941 3.498960 -0.991339 6 3.527831 2.604576 -0.854328 8 2.390626 3.039887 -0.796120 7 3.859434 1.278084 -0.804967 6 3.025389 0.161943 -0.653264 6 1.630122 0.251223 -0.555125 6 0.873465 -0.908437 -0.405575 7 -0.514170 -0.957621 -0.294734 6 -1.457884 0.038222 -0.283922 7 -1.071645 1.313008 -0.386511 6 -2.059149 2.207818 -0.385765 6 -3.396796 1.…	C=CC(=O)Nc1cc(Nc2nccc(-c3cn(C)c4ccccc34)n2)c(OC)cc1N(C)CCN(C)C	499.26957329600015
10557	-1579.82825161	-1579.405763	-1579.309843	-1579.310788	-1579.340461	0.422489	0.518408	0.517464	0.487791	17.70784	19.812015	0.0	-447.463803	69.162781	324.714	114.973	201.88	60 Molecule: 10557 7 0.310844 4.902832 -1.392078 6 0.994318 3.852823 -0.863105 8 2.214015 3.806085 -0.859473 6 0.147736 2.767428 -0.294233 6 0.548328 1.555915 0.348123 6 1.877288 0.951010 0.576545 6 2.079059 0.200839 1.740918 6 3.285093 -0.444638 1.974354 6 4.308254 -0.343632 1.036075 8 5.502303 -0.946154 1.354838 6 6.260356 -1.525208 0.364454 6 7.642377 -1.411712 0.484227 6 8.463824 -2.038945 -0…	NC(=O)c1c(-c2ccc(Oc3ccccc3)cc2)nn2c1N=CCC2C1CCN(C(=O)C=O)CC1	471.19065428
10563	-612.060298954	-611.986013	-611.941964	-611.942909	-611.95174	0.074286	0.118334	0.11739	0.108559	13.833014	18.238245	0.0	-78.677822	36.298509	73.664	34.361	92.707	16 Molecule: 10563 8 -3.535503 -0.291808 0.000001 6 -2.333935 -0.275714 0.000000 7 -1.473553 -1.356730 -0.000001 6 -0.127648 -0.961830 -0.000000 6 1.009382 -1.756130 -0.000000 6 2.249511 -1.115213 0.000000 6 2.330553 0.273514 0.000000 9 3.542975 0.844746 0.000000 6 1.201263 1.079433 -0.000000 6 -0.027123 0.436525 -0.000000 6 -1.400533 0.980198 -0.000000 8 -1.787066 2.117786 -0.000000 1 -1.797574 …	O=C1Nc2ccc(F)cc2C1=O	165.022606588
10564	-2300.9207164	-2300.35706	-2300.244274	-2300.245218	-2300.284731	0.563657	0.676443	0.675499	0.635986	17.505716	20.092851	0.0	-596.976903	76.604716	423.882	149.748	237.379	76 Molecule: 10564 6 -7.005782 -0.035912 -1.612552 6 -6.731559 -0.434472 -0.169524 6 -5.549021 -1.362766 -0.072234 8 -5.084532 -2.020339 -0.965803 8 -5.059641 -1.394829 1.200313 6 -3.886953 -2.144922 1.372966 8 -2.823348 -1.545339 0.653992 6 -2.448852 -0.329333 1.080525 8 -2.734833 0.127470 2.156755 6 -1.561500 0.418553 0.079216 8 -2.014993 1.791729 0.117912 6 -3.328247 2.004916 -0.076288 8 -4.12…	CCC(=O)OCOC(=O)C1(OC(=O)CC)C(C)CC2C3CCC(=O)C(C)(C=CC(=O)C=O)C3(Cl)C(O)CC21C	568.2075250639998
10570	-1316.58742983	-1316.151819	-1316.060388	-1316.061332	-1316.088616	0.43561	0.527042	0.526098	0.498813	17.026212	19.563416	0.0	-461.361346	66.939332	330.131	102.718	192.434	58 Molecule: 10570 8 -5.471566 -2.178858 1.627290 6 -5.666055 -2.700689 0.560374 6 -5.170363 -2.115891 -0.752723 7 -4.514356 -0.846791 -0.568734 6 -3.147199 -0.829600 -0.061696 6 -2.246916 -0.027330 -0.983565 7 -1.375299 0.845029 -0.699289 6 -1.173847 1.209439 0.701256 6 -0.324434 0.184942 1.466190 6 1.162793 0.200825 1.110300 6 1.451823 -0.081851 -0.363057 7 2.897570 -0.207977 -0.592091 6 3.4723…	O=CCN(CC=NCCCCN1C(=O)CC2(CCCC2)CC1=O)c1ncccn1	399.227039788
10571	-1778.34346925	-1777.883527	-1777.79191	-1777.792854	-1777.821717	0.459942	0.55156	0.550615	0.521753	17.004894	19.720183	0.0	-487.131847	65.464061	345.516	111.41	192.825	61 Molecule: 10571 6 -1.490516 -1.294609 3.356541 6 -1.961772 -2.117438 2.150737 6 -0.926063 -2.180676 1.078265 7 -0.190762 -3.220492 0.827127 7 0.655849 -2.822968 -0.175518 6 1.659946 -3.723366 -0.708253 6 2.923360 -3.760322 0.148122 6 3.636984 -2.412414 0.217441 7 4.042637 -1.968746 -1.109522 6 5.045471 -0.911628 -1.104060 6 4.711911 0.326762 -0.264981 7 3.465218 0.903768 -0.712060 6 2.904270 1…	CCc1nn(CCCNCCNc2cccc(Cl)c2)c(=O)n1CCOc1ccccc1	443.20880288
10573	-529.839488948	-529.669339	-529.626305	-529.627249	-529.635804	0.17015	0.213184	0.212239	0.203685	13.350753	18.154877	0.0	-180.208456	35.517035	133.182	34.67	90.572	23 Molecule: 10573 8 -2.792628 -0.869715 -0.491028 6 -2.139828 0.145402 -0.619977 7 -1.183278 0.585743 0.244930 6 -0.743013 -0.254711 1.363082 7 0.639825 -0.673812 1.213355 6 0.813900 -1.589501 0.062030 7 1.728567 -0.987242 -0.898513 6 1.287722 0.315795 -1.367066 7 1.105646 1.221036 -0.211131 6 -0.269691 1.674481 -0.082874 6 1.469111 0.518197 1.026821 1 -2.279003 0.838215 -1.473228 1 -0.827077 0.…	O=CN1CN2CNCN(C1)C2	156.101111004
10576	-1530.06265439	-1529.573369	-1529.477461	-1529.478405	-1529.509636	0.489286	0.585193	0.584249	0.553018	17.564661	19.83428	0.0	-518.209824	67.499732	366.622	123.287	201.854	66 Molecule: 10576 6 -1.610714 4.013534 0.974847 6 -1.686402 3.194938 -0.320230 6 -0.775167 1.989558 -0.269117 6 0.604582 2.172277 -0.302996 6 1.503024 1.113526 -0.182148 6 1.029820 -0.199757 -0.020107 6 -0.351324 -0.387814 -0.002964 6 -1.247857 0.672718 -0.130367 7 -2.641148 0.358668 -0.097666 6 -3.417794 0.651155 -1.214653 6 -4.753199 0.766642 -1.197948 6 -5.569177 0.562967 0.052771 7 -6.799192…	CCc1cc2c(cc1N1C=CC(N3C=COCC3)CC1)C(C)(C)c1[nH]c3cc(C#N)ccc3c1C2=O	478.2368762
10578	-1425.826134	-1425.54105	-1425.465611	-1425.466555	-1425.488699	0.285084	0.360523	0.359579	0.337435	16.087039	19.331842	0.0	-301.93648	55.445835	225.639	83.333	158.776	42 Molecule: 10578 6 -1.682317 3.530703 2.224834 6 -0.881700 2.520725 1.464703 6 -0.709393 1.200854 1.729375 6 0.074019 0.511523 0.744068 6 0.485425 1.344516 -0.260768 16 -0.049727 2.971586 -0.002598 7 1.261112 0.942721 -1.348817 6 2.507082 0.333812 -1.007615 6 3.709325 0.871413 -1.458235 6 4.919108 0.256469 -1.149924 6 4.928468 -0.898133 -0.372790 6 3.728151 -1.443813 0.066580 6 2.504131 -0.8406…	Cc1cc2c(s1)Nc1ccccc1N=C2N(C=O)CCN(C)C=O	342.115046816
1058	-648.136127452	-647.944384	-647.889926	-647.89087	-647.903457	0.191743	0.246202	0.245258	0.23267	14.578384	18.418551	0.0	-203.078031	43.346494	153.902	46.78	114.618	27 Molecule: 1058 8 3.332145 1.329636 0.553091 6 3.635347 0.405827 -0.153869 8 4.644645 0.453682 -1.045058 6 2.959743 -0.954763 -0.194993 8 1.967025 -1.095534 0.776989 6 0.816069 -0.370915 0.513678 6 -0.352137 -1.017202 0.470045 7 -1.623070 -0.449895 0.384277 6 -1.667421 0.992023 0.195774 6 -3.099610 1.493472 0.323571 7 -3.942492 0.792454 -0.637602 6 -3.948904 -0.635712 -0.344029 6 -2.533009 -1.1…	O=C(O)COC=CN1CCNCC1	186.100442308
10581	-1675.60726244	-1675.115795	-1675.026252	-1675.027196	-1675.057649	0.491467	0.58101	0.580066	0.549614	16.772171	19.789633	0.0	-520.519997	61.584016	363.997	121.605	188.46	64 Molecule: 10581 7 1.423037 0.408986 -2.592793 6 2.111288 -0.324367 -1.529846 6 3.007972 -1.469910 -1.998709 6 3.458783 -2.286458 -0.791143 8 2.422631 -3.218177 -0.517513 6 3.798415 -1.299484 0.391868 6 2.771796 -1.214631 1.505205 7 2.199255 -2.275460 1.901984 8 1.313838 -2.042417 2.940034 8 4.081896 -0.011438 -0.139111 6 2.997040 0.652748 -0.727927 8 2.348146 1.355038 0.299619 6 1.182790 2.080…	NC1CC(O)C(C=NO)OC1OC1C(N)CC(N)C(OC2OC(CO)C(O)C=C2O)C1O	464.2118432239998
10584	-1579.08607557	-1578.764928	-1578.688287	-1578.689231	-1578.71223	0.321148	0.397788	0.396844	0.373845	16.10744	19.336267	0.0	-340.132324	55.812912	249.023	87.481	161.304	44 Molecule: 10584 7 3.978254 2.608694 -0.480040 6 3.126805 1.467559 -0.244821 6 2.666032 1.478596 1.234655 7 1.265951 1.160264 1.468032 6 0.825420 -0.092656 0.926004 8 -0.389780 -0.454472 1.540839 7 0.577292 -0.107920 -0.522144 6 -0.611298 0.564308 -1.073129 8 -0.667334 1.831090 -0.464531 6 -1.915166 -0.264758 -0.927572 6 -2.939913 0.334110 0.031759 8 -3.339352 1.638629 -0.399768 6 -4.192946 -0.…	NC1CNC(O)N(C(O)CC(O)C(O)CO)C(=O)NC(Cl)N1	343.125861104
10590	-590.620779761	-590.469431	-590.423716	-590.42466	-590.434755	0.151348	0.197064	0.19612	0.186025	13.519853	18.201868	0.0	-160.295248	36.726785	123.067	40.259	96.217	22 Molecule: 10590 6 1.024644 2.714770 -0.231780 6 0.558067 1.494081 0.003110 8 1.420622 0.476081 0.355824 6 1.310419 -0.673345 -0.472982 8 2.180039 -1.632161 0.026747 6 -0.097088 -1.252747 -0.453937 7 -0.409540 -1.687127 0.909530 6 -1.103241 -0.169218 -0.873833 8 -2.421028 -0.638685 -0.715484 6 -0.898526 1.098193 -0.021523 8 -1.409332 0.860629 1.278935 1 0.344059 3.532052 -0.437995 1 2.087660 2.…	C=C1OC(O)C(N)C(O)C1O	161.068807832
10592	-861.52025313	-861.411174	-861.36684	-861.367784	-861.376876	0.109079	0.153413	0.152469	0.143377	13.676431	18.163771	0.0	-115.527319	36.325454	95.676	34.922	93.309	18 Molecule: 10592 7 0.261088 -1.805184 0.254250 6 0.064780 -0.413658 0.177537 6 -1.194529 0.161202 -0.009766 17 -2.607100 -0.870533 -0.079509 6 -1.359470 1.536341 -0.134976 6 -0.249309 2.366712 -0.066643 6 1.016142 1.808838 0.105399 6 1.187308 0.435203 0.218565 6 2.557146 -0.196514 0.334772 8 2.860514 -1.048636 -0.747528 1 -0.609228 -2.325037 0.290238 1 0.854052 -2.072965 1.035614 1 -2.356528 1.…	Nc1c(Cl)cccc1CO	157.029441556
10593	-1492.1577431	-1491.815622	-1491.72867	-1491.729614	-1491.755621	0.342121	0.429073	0.428129	0.402122	17.136975	19.445884	0.0	-362.345046	63.548546	268.655	97.732	183.006	49 Molecule: 10593 6 9.522785 -0.678059 -0.773614 6 8.693713 0.411637 -0.130033 8 7.320069 0.003214 -0.209497 6 6.435674 0.864460 0.318254 8 6.749021 1.913256 0.829380 6 5.035821 0.376675 0.198913 6 4.699595 -0.839470 -0.394062 6 3.363355 -1.198499 -0.453451 6 2.404916 -0.325305 0.084247 6 1.016343 -0.678161 0.032344 6 -0.150326 -0.998677 -0.023842 6 -1.533665 -1.352395 -0.077406 6 -1.942045 -2.5…	CCOC(=O)c1ccc(C#Cc2ccc(O)c(C(C)(C)CCS)c2)nc1	369.13986459600005
10594	-1217.44851331	-1217.263351	-1217.198647	-1217.199591	-1217.217141	0.185162	0.249867	0.248922	0.231372	15.284637	18.914661	0.0	-196.107744	48.941957	156.201	63.775	136.182	30 Molecule: 10594 6 4.370342 0.583797 0.552263 6 3.377567 -0.552964 0.334286 8 3.967549 -1.642107 -0.339344 6 2.128805 -0.062960 -0.401573 6 1.012189 -1.102687 -0.587971 8 0.785712 -2.006954 -1.331044 7 0.210465 -0.500820 0.424760 6 -1.113307 -0.053977 0.155315 6 -2.280936 -0.928084 0.209890 8 -3.414481 -0.583546 -0.061677 8 -1.970740 -2.173803 0.600474 8 -3.120999 -2.995993 0.656760 6 -1.149266…	CC(O)C1C(=O)N2C(C(=O)OO)=C(S)C(C)C12	259.051443516
10595	-875.778324462	-875.561791	-875.499577	-875.500522	-875.516277	0.216534	0.278747	0.277803	0.262047	15.496522	18.861884	0.0	-229.333962	48.204314	174.324	60.196	130.939	32 Molecule: 10595 8 3.941945 -2.414138 0.227184 6 4.242448 -1.264391 0.009696 8 5.516626 -0.885610 -0.214449 6 3.282044 -0.129815 -0.041744 6 3.692737 1.178718 -0.299796 6 2.734598 2.185125 -0.330178 6 1.387294 1.911769 -0.109889 6 0.983161 0.594398 0.148074 7 -0.350632 0.230443 0.382519 6 -1.456053 1.026528 0.393410 8 -1.472722 2.226584 0.179472 6 -2.747016 0.272014 0.746792 6 -3.917765 0.74450…	O=C(O)c1cccc(NC(=O)C2CC(O)CN2)c1	250.095356928
10596	-2076.83958918	-2076.351455	-2076.238941	-2076.239885	-2076.27597	0.488134	0.600648	0.599704	0.563619	18.252895	19.960439	0.0	-516.990338	79.946516	376.32	133.796	236.805	68 Molecule: 10596 6 10.607035 2.016141 1.118679 6 10.363260 1.266918 -0.195929 6 8.925919 0.877921 -0.352283 6 8.370409 -0.331344 -0.380459 6 9.096631 -1.640509 -0.290012 6 6.877236 -0.419786 -0.525592 7 6.225649 0.799533 -0.042450 6 4.911335 0.748460 0.490272 8 4.474733 1.550046 1.281352 7 4.198727 -0.344002 0.066353 6 2.825855 -0.451021 0.482857 6 2.082599 -1.365331 -0.474087 8 2.651517 -1.849…	CCC1=C(C)CN(C(=O)NCC(=O)c2ccc(S(=O)(=O)NC(=O)NC3CCC(C)CC3)cc2)C(=O)O1	520.199170364
10597	-806.091956038	-805.801896	-805.735709	-805.736653	-805.754216	0.29006	0.356247	0.355303	0.33774	15.417451	18.89781	0.0	-307.207125	50.498496	222.956	67.757	139.302	39 Molecule: 10597 6 4.408345 -0.321941 -1.173278 7 3.999595 -0.526022 0.209802 6 3.389950 0.650426 0.812007 6 2.103812 1.124379 0.133569 8 1.237002 0.007683 -0.022284 6 -0.000496 0.017044 0.661711 6 0.238482 0.056474 2.175455 6 -0.704413 -1.265272 0.209097 6 -0.685103 -1.573737 -1.155330 6 -1.331529 -2.707238 -1.630742 6 -2.013218 -3.547841 -0.750810 6 -2.040770 -3.243916 0.604820 6 -1.389325 -2…	CNCCOC(C)(c1ccccc1)c1ccccn1	256.15756326
10599	-1247.24635464	-1246.996464	-1246.933462	-1246.934406	-1246.951172	0.24989	0.312893	0.311949	0.295183	15.732571	19.058339	0.0	-264.662551	47.969867	195.751	66.868	132.6	36 Molecule: 10599 6 5.152808 -1.332914 0.310814 7 3.849332 -1.884223 0.626639 6 2.765842 -1.233609 0.470491 6 1.468784 -1.988049 0.637653 6 0.735318 -1.919643 -0.704956 6 0.333472 -0.469065 -1.035583 6 -0.952061 -0.092255 -0.306418 6 -0.960920 0.559802 0.930965 6 -2.149758 0.830435 1.594718 6 -3.374577 0.463178 1.038192 8 -4.505100 0.755452 1.718802 6 -3.364800 -0.182773 -0.201489 17 -4.894984 -…	CN=C1CCC(c2ccc(O)c(Cl)c2)c2ccccc21	285.092041812
1060	-1018.37120785	-1018.100114	-1018.027958	-1018.028902	-1018.049093	0.271094	0.34325	0.342305	0.322115	16.213828	19.174916	0.0	-287.119618	54.03733	214.8	76.927	151.864	40 Molecule: 1060 6 -3.469554 4.897033 -0.137757 7 -2.655140 3.716263 0.066797 6 -2.574946 2.887476 -0.883954 6 -1.767816 1.621998 -0.785887 6 -1.078545 1.463142 0.564359 6 -0.214378 0.204510 0.723876 6 -0.947130 -1.055662 0.253170 6 -0.775795 -1.597568 -1.021543 6 -1.507220 -2.709207 -1.431181 6 -2.409477 -3.274305 -0.544451 9 -3.114275 -4.348078 -0.929614 6 -2.600945 -2.765416 0.731526 6 -1.865…	CN=CCCC1(c2ccc(F)cc2)OCc2cc(C#N)ccc21	308.132491384
10601	-272.838230989	-272.702247	-272.66169	-272.662634	-272.67063	0.135984	0.176541	0.175597	0.167601	12.086361	17.296639	0.0	-144.022817	33.485349	110.189	28.338	85.359	18 Molecule: 10601 6 2.535530 -0.010226 0.210954 6 1.254713 -0.737267 -0.191675 6 -0.009971 0.012403 0.226503 8 -0.041506 1.318839 -0.332748 6 -1.276764 -0.690446 -0.241418 6 -2.545819 0.007091 0.238589 1 2.623252 0.948624 -0.310486 1 3.423162 -0.596400 -0.040443 1 2.558565 0.181735 1.290213 1 1.230383 -0.872870 -1.279878 1 1.235315 -1.736194 0.260905 1 -0.031200 0.080737 1.329282 1 0.651087 1.84…	CCC(O)CC	88.088815004
10602	-990.447376036	-990.193502	-990.119118	-990.120062	-990.141039	0.253874	0.328258	0.327314	0.306337	15.623882	18.999451	0.0	-268.881227	55.564688	205.393	74.591	156.555	37 Molecule: 10602 6 4.669877 0.324163 -2.071895 6 5.042505 -0.389910 -0.786108 8 4.209263 0.060105 0.297162 6 2.999595 -0.473733 0.355116 8 2.575723 -1.338749 -0.378098 6 2.161541 0.128986 1.500553 8 2.664593 0.862745 2.311173 6 0.697621 -0.246627 1.498650 6 -0.069623 0.771399 0.640407 7 0.607177 0.891029 -0.646209 6 -1.569061 0.409873 0.585077 7 -1.776472 -0.800178 -0.181444 6 -2.835858 -1.6242…	CCOC(=O)C(=O)CC(N)C(NC(C)=O)C(O)C=O	274.116486296
10603	-194.251665507	-194.16917	-194.135599	-194.136544	-194.141885	0.082495	0.116066	0.115122	0.109781	10.760295	16.722075	0.0	-87.372069	28.898546	72.24	18.607	70.656	12 Molecule: 10603 6 -1.321973 -0.548251 -0.088903 6 -0.001503 0.045541 0.369247 6 1.189964 -0.779888 -0.102956 8 0.047859 1.359965 -0.166714 1 -1.457114 -1.555377 0.315503 1 -1.341886 -0.600962 -1.181953 1 -2.152912 0.080349 0.240392 1 0.006007 0.090301 1.470340 1 1.192167 -0.832026 -1.196229 1 1.150365 -1.797389 0.297907 1 2.134870 -0.328735 0.221193 1 0.886700 1.759715 0.102234	CC(C)O	60.057514876000006
10609	-2365.02120368	-2364.755613	-2364.655476	-2364.65642	-2364.687089	0.265591	0.365728	0.364784	0.334115	17.463799	19.855441	0.0	-281.291396	72.574785	228.905	110.774	210.756	47 Molecule: 10609 7 -4.935348 -3.507256 -1.225362 6 -4.733903 -2.283003 -0.698540 7 -3.620679 -1.734411 -0.381909 6 -3.880042 -0.468946 0.187435 6 -2.691390 0.309115 0.583221 7 -2.546629 1.578323 0.614706 8 -3.647566 2.291738 0.217105 6 -3.290318 3.652088 0.140403 6 -2.267273 3.897328 -0.955740 8 -1.744912 3.053481 -1.632202 8 -2.011982 5.211308 -1.056319 6 -1.461571 -0.455819 1.028119 8 -1.5347…	NC1=NC(C(=NOCC(=O)O)C(=O)NC2C(=O)N3C(C(=O)O)=C(C4CO4)CSC23)=CS1=O	485.0311190599999
1061	-345.188111845	-345.037642	-344.996003	-344.996947	-345.005037	0.15047	0.192109	0.191165	0.183075	12.736947	17.658209	0.0	-159.364606	34.532358	119.958	30.27	87.638	20 Molecule: 1061 7 2.957156 -0.420376 0.031291 6 1.980808 0.652902 0.009745 6 0.517525 0.238036 -0.003852 7 0.243571 -0.998038 -0.107571 6 -1.148475 -1.439482 -0.124220 6 -2.173743 -0.415283 0.358914 6 -1.889796 0.934299 -0.294758 6 -0.482078 1.375130 0.098601 1 2.785672 -0.978106 0.866954 1 2.723571 -1.056717 -0.730124 1 2.148048 1.310696 0.873654 1 2.162321 1.281879 -0.872945 1 -1.374638 -1.73…	NCC1=NCCCC1	112.100048384
10610	-1378.15836818	-1377.657485	-1377.563677	-1377.564621	-1377.593565	0.500883	0.594691	0.593747	0.564804	17.287741	19.633269	0.0	-530.492652	67.699198	372.582	111.834	197.435	64 Molecule: 10610 6 4.000516 3.164771 0.331974 7 2.947435 2.165381 0.472287 6 3.193040 1.077490 1.417931 6 3.880089 -0.139521 0.789702 7 5.097084 0.220730 0.079969 6 5.447676 -0.692338 -1.006684 6 5.983360 -2.042528 -0.515094 6 7.189415 -1.829202 0.397076 8 8.220721 -1.301113 -0.427196 6 6.836763 -0.853948 1.525928 6 6.248859 0.443026 0.951152 6 2.180096 1.974123 -0.652331 8 2.363088 2.607180 -1…	CN(CCN1CCC(O)CC1)C(=O)c1ccc(CN2CCC(OC(N)=O)CC2)cc1	418.25800556799993
10612	-1598.30313315	-1597.797519	-1597.706458	-1597.707402	-1597.738179	0.505614	0.596676	0.595731	0.564955	16.85422	19.789662	0.0	-535.503653	62.848104	373.827	122.681	191.654	66 Molecule: 10612 6 5.343709 3.582612 -0.590500 6 5.060170 2.428951 0.360382 6 3.768092 1.724797 0.024155 8 3.085382 1.946900 -0.941408 8 3.470323 0.813614 0.978979 6 2.435316 -0.150883 0.777051 6 2.909641 -1.043148 -0.370634 8 3.861637 -0.816565 -1.079470 8 2.110469 -2.107443 -0.563502 6 2.341212 -2.808992 -1.787588 8 2.022367 -2.010668 -2.878496 6 2.320476 -0.889878 2.154162 6 3.208641 -2.1251…	CCC(=O)OC1(C(=O)OCO)C(C)CC2C3CCC4=CC(=O)C=CC4(C)C3(F)C(O)CC21C	464.221031616
10614	-393.798028023	-393.737928	-393.697568	-393.698512	-393.705842	0.0601	0.10046	0.099516	0.092186	12.315283	17.53177	0.0	-63.652357	33.983451	62.447	25.803	84.946	12 Molecule: 10614 7 2.287456 -0.834596 -0.067143 6 1.244599 0.082556 -0.001101 8 1.406154 1.274564 0.014156 7 0.000000 -0.569236 0.002428 6 -1.244599 0.082556 -0.001103 7 -2.287455 -0.834597 -0.067135 8 -1.406155 1.274564 0.014144 1 2.178062 -1.703102 0.440160 1 3.185422 -0.391287 0.077892 1 0.000000 -1.525928 -0.326347 1 -3.185423 -0.391289 0.077892 1 -2.178060 -1.703099 0.440174	NC(=O)NC(N)=O	103.0381764
10616	-1522.93371296	-1522.590619	-1522.504903	-1522.505847	-1522.533242	0.343094	0.42881	0.427866	0.400471	16.520782	19.668233	0.0	-363.376338	60.768216	268.49	107.345	180.404	51 Molecule: 10616 6 3.802662 -3.135093 -1.405044 7 2.705449 -2.721011 -0.934002 6 2.750234 -1.505517 -0.146528 6 2.767312 -0.292981 -1.109112 8 3.208084 -0.418892 -2.229540 6 2.366325 1.003096 -0.538494 6 2.551058 2.223124 -1.408342 7 3.241466 3.255389 -0.831003 8 2.153846 2.253656 -2.553359 6 1.840317 1.076606 0.700927 8 1.626415 2.285638 1.257149 6 1.534084 -0.140732 1.591722 8 2.518630 -0.183…	C=NC1C(=O)C(C(N)=O)=C(O)C2(O)C(=O)C3=C(O)c4c(O)cccc4C(C)C3C(O)C12	428.1219656
1062	-1323.46772924	-1323.324308	-1323.252943	-1323.253887	-1323.272578	0.143421	0.214786	0.213842	0.195151	16.160019	19.222352	0.0	-151.899248	54.787976	134.188	67.538	150.201	29 Molecule: 1062 8 0.745474 3.687160 0.378411 6 1.363086 2.694873 0.078019 8 2.703821 2.705564 -0.043212 6 0.720708 1.370311 -0.179891 6 -0.654770 1.330010 0.036359 6 -1.384172 0.169975 -0.205231 8 -2.722364 0.247895 0.044631 6 -3.491272 -0.898689 -0.190148 6 -4.918983 -0.547859 0.165775 9 -5.697943 -1.618711 -0.043315 9 -5.379367 0.454269 -0.583971 9 -5.032682 -0.194748 1.446797 6 -0.736303 -0.…	O=C(O)c1cc(OCC(F)(F)F)ccc1OCC(F)(F)F	318.032678056
10621	-1278.60053901	-1278.462133	-1278.402233	-1278.403177	-1278.418124	0.138406	0.198306	0.197362	0.182415	15.268208	19.015354	0.0	-146.588203	46.609987	123.847	55.675	126.07	26 Molecule: 10621 6 -0.845547 -3.077116 -0.500635 7 -1.526225 -1.790501 -0.583907 6 -2.485805 -1.438066 -1.480969 7 -2.957185 -0.233310 -1.270134 6 -2.257456 0.209110 -0.203891 7 -2.515062 1.529684 0.322924 8 -1.644129 2.037514 1.032611 8 -3.563246 2.056641 0.042993 6 -1.348263 -0.724446 0.265076 16 -0.263169 -0.816262 1.642026 6 1.289001 -0.617846 0.750353 7 2.133834 -1.634604 0.693405 6 3.3020…	Cn1cnc([N+](=O)[O-])c1Sc1ncnc2nc[nH]c12	277.038193464
10629	-1354.65931368	-1354.365337	-1354.288396	-1354.289341	-1354.310653	0.293977	0.370917	0.369973	0.348661	16.302468	19.232162	0.0	-311.355073	57.916608	232.162	79.412	161.935	42 Molecule: 10629 8 -0.586512 4.316738 0.428445 6 -0.839637 3.139859 0.475195 6 -1.171302 2.300706 -0.748983 7 -0.734569 0.912259 -0.633417 6 0.712996 0.785770 -0.501459 6 1.204187 -0.607415 -0.879353 7 2.648737 -0.666393 -0.738707 6 3.196696 -1.994616 -0.972034 6 4.717331 -1.986680 -0.831863 6 5.165235 -1.326743 0.470019 6 5.114735 0.180139 0.385931 8 5.219956 0.832733 -0.625675 8 5.002093 0.75…	O=CCN(CCNCCCC(=O)O)c1cccc2sccc12	320.1194635
10630	-552.165924441	-552.053166	-552.009378	-552.010322	-552.019214	0.112759	0.156546	0.155602	0.14671	13.821273	18.201672	0.0	-119.424465	35.958773	97.642	36.315	92.159	19 Molecule: 10630 8 -3.499967 -1.197008 0.000000 6 -2.498024 -0.504190 0.000000 6 -2.481502 0.960831 0.000001 6 -1.323161 1.651520 -0.000000 6 -0.043540 0.988184 -0.000000 6 1.181537 1.668860 -0.000000 6 2.382644 0.987592 0.000000 6 2.375526 -0.417492 0.000000 8 3.522082 -1.142607 0.000000 6 1.182053 -1.123931 0.000000 6 -0.027071 -0.423496 -0.000000 7 -1.233079 -1.088568 -0.000001 1 -3.451404 1…	O=c1ccc2ccc(O)cc2[nH]1	161.047678464
10633	-2032.49957145	-2032.060397	-2031.952417	-2031.953361	-2031.988462	0.439174	0.547155	0.54621	0.511109	17.602813	19.913518	0.0	-465.135847	76.187486	342.752	127.712	227.264	63 Molecule: 10633 6 -6.133077 3.285937 1.649764 6 -5.918674 1.955633 0.935603 6 -5.634528 0.806760 1.912111 6 -5.262407 -0.444724 1.186769 7 -6.047591 -1.514177 1.126002 7 -5.422964 -2.420531 0.360020 6 -6.026648 -3.715296 0.108069 6 -4.234479 -1.954090 -0.082904 6 -3.232193 -2.547798 -0.939340 8 -3.230771 -3.637962 -1.479898 7 -2.177012 -1.638514 -1.101497 6 -2.084883 -0.373589 -0.543191 6 -0.8…	CCCc1nn(C)c2c(=O)[nH]c(-c3cc(S(=O)(=O)N(C=O)CCN(C)C=O)ccc3OCC)nc12	504.179103616
10634	-942.876254013	-942.515381	-942.446651	-942.447596	-942.46756	0.360873	0.429603	0.428658	0.408694	15.77334	19.090051	0.0	-382.205432	50.648117	268.987	78.553	144.655	46 Molecule: 10634 6 -5.790158 -0.889096 0.059968 8 -4.828478 -0.190860 0.818692 6 -3.568495 -0.118360 0.314807 6 -3.165809 -0.671945 -0.899229 6 -1.841275 -0.525310 -1.312420 6 -0.890136 0.154403 -0.551965 6 0.530281 0.277003 -1.068566 6 1.016156 1.730278 -1.233866 7 1.141263 2.573283 -0.041368 6 0.139910 3.609245 0.167366 6 2.353222 2.688306 0.548493 8 3.339795 2.020789 0.273802 6 1.567316 -0.7…	COc1ccc(C(CN(C)C=O)C2(O)CCCCC2)cc1	291.18344366
10637	-786.339235759	-786.234617	-786.192471	-786.193415	-786.201727	0.104619	0.146765	0.145821	0.137509	13.310745	18.002628	0.0	-110.803791	34.833563	91.504	32.286	88.703	17 Molecule: 10637 6 -2.667290 -1.107119 -0.019300 6 -1.521021 -0.132100 0.002190 6 -1.733726 1.241744 0.010116 6 -0.673921 2.145593 0.009833 6 0.628757 1.665003 0.001015 6 0.850430 0.294397 -0.002299 17 2.498834 -0.298795 -0.004491 6 -0.201448 -0.630502 0.000297 7 0.027359 -1.998858 -0.064571 1 -2.581019 -1.796216 -0.867392 1 -3.622111 -0.583320 -0.099343 1 -2.703025 -1.715212 0.894706 1 -2.7567…	Cc1cccc(Cl)c1N	141.034526936
10643	-964.684311622	-964.49789	-964.434478	-964.435423	-964.451698	0.186421	0.249833	0.248889	0.232614	15.428908	18.908969	0.0	-197.441673	48.922924	156.18	59.931	133.461	30 Molecule: 10643 8 5.088401 -0.024653 0.256027 6 4.094195 -0.610492 -0.097604 8 4.140355 -1.814328 -0.701638 6 2.706298 -0.104030 0.077521 6 2.540998 1.139080 0.688740 6 1.264701 1.658480 0.867824 6 0.165630 0.924971 0.443078 8 -1.106657 1.418254 0.661496 6 -1.766142 1.821922 -0.478866 9 -1.229669 2.973252 -0.929124 9 -3.028792 2.073743 -0.108591 6 0.322345 -0.327874 -0.165098 8 -0.778954 -1.00…	O=C(O)c1ccc(OC(F)F)c(OCC2CC2)c1	258.070365304
10645	-726.550134289	-726.317002	-726.259019	-726.259964	-726.274065	0.233132	0.291115	0.290171	0.276069	15.055263	18.670388	0.0	-246.913453	45.475264	182.085	54.228	122.035	32 Molecule: 10645 8 5.088457 0.222101 0.644739 6 4.224135 -0.432697 0.112606 8 4.462384 -1.661236 -0.391607 6 2.814037 0.002414 -0.061208 6 1.859359 -0.805129 -0.685737 6 0.555024 -0.350048 -0.821528 6 0.186281 0.908836 -0.337003 6 -1.230871 1.405579 -0.526049 7 -2.216572 0.371050 -0.271340 6 -3.561087 0.763468 -0.671924 6 -4.458472 -0.497518 -0.686385 7 -3.982550 -1.545721 0.217003 6 -3.440932 …	O=C(O)c1ccc(CN2CCNCC2)cc1	220.121177752
10647	-1619.89491986	-1619.576245	-1619.490718	-1619.491662	-1619.515983	0.318675	0.404202	0.403258	0.378937	17.088322	19.509495	0.0	-337.512922	63.824641	253.048	91.688	180.008	47 Molecule: 10647 8 -5.434322 4.205965 -0.650544 6 -4.716771 3.409891 -0.199895 6 -3.871883 2.515873 0.293058 7 -3.620601 1.332940 -0.447056 6 -2.480098 1.405899 -1.354108 6 -1.137001 1.576334 -0.636904 7 -0.888979 0.499465 0.304807 6 -0.286373 -0.714393 -0.238870 6 1.223671 -0.818987 -0.016605 6 1.999423 0.318610 -0.675261 7 3.419028 0.218896 -0.423449 7 4.170174 -0.774992 -1.007057 6 5.363074 …	O=C=CN(CCNCCCn1nc2ccccn2c1=O)c1cccc(Cl)c1	385.13055256
10650	-1422.8126377	-1422.673383	-1422.611516	-1422.61246	-1422.629079	0.139255	0.201122	0.200178	0.183558	14.695733	18.84321	0.0	-147.486578	46.922646	125.613	60.591	130.211	25 Molecule: 10650 6 -4.408920 0.181431 -0.152223 7 -3.461187 0.975786 0.106729 6 -2.131700 0.583064 -0.332990 6 -1.244754 0.471905 0.911164 6 0.209651 0.049873 0.678659 8 0.883309 -0.100354 1.931203 15 0.326372 -1.647455 -0.073889 8 -0.914277 -2.436079 -0.016184 8 0.866690 -1.379808 -1.583483 8 1.658826 -2.210994 0.588393 15 1.163820 1.258376 -0.333425 8 0.496780 1.809157 -1.527817 8 1.501359 2.…	C=NCCC(O)(P(=O)(O)O)P(=O)(O)O	247.001074952
10652	-607.4872269	-607.360673	-607.312119	-607.313064	-607.323674	0.126554	0.175108	0.174163	0.163553	14.107844	18.335346	0.0	-134.034829	39.186252	109.289	40.069	102.19	21 Molecule: 10652 6 0.997512 2.979228 -0.000012 7 0.454447 1.639354 0.000010 7 -0.865477 1.440619 0.000006 6 -1.047379 0.130825 0.000002 6 -2.379791 -0.490415 -0.000001 8 -2.551066 -1.688788 -0.000005 8 -3.390016 0.393376 0.000001 6 0.199465 -0.567393 0.000001 6 0.613385 -1.910344 -0.000002 6 1.969809 -2.164298 -0.000002 6 2.919205 -1.114533 0.000000 6 2.537344 0.211710 0.000003 6 1.156694 0.463…	Cn1nc(C(=O)O)c2ccccc21	176.058577496
10654	-1759.54204468	-1759.167358	-1759.074378	-1759.075322	-1759.104599	0.374686	0.467667	0.466723	0.437445	16.619678	19.611166	0.0	-396.835771	66.469077	292.873	107.269	195.694	53 Molecule: 10654 6 -0.929450 4.918211 -0.679079 6 -0.486144 3.906026 0.353757 8 -0.083325 2.723663 -0.360106 6 0.185954 1.657776 0.407936 8 0.212165 1.697325 1.612726 6 0.538995 0.414102 -0.399408 6 1.971378 0.021235 0.040471 8 2.300452 -1.115469 0.269315 6 2.983253 1.167966 0.112126 8 4.287984 0.716390 0.267546 6 4.850488 0.151062 -0.906797 6 5.946351 -0.807180 -0.461106 7 5.472114 -1.905495 0…	CCOC(=O)C(C(=O)COCCN)C(C(C(=O)O)=C(C)N)c1ccccc1Cl	412.14011420000014
10655	-2325.77446133	-2325.534001	-2325.438942	-2325.439886	-2325.469081	0.240461	0.33552	0.334576	0.30538	17.186986	19.811457	0.0	-254.67552	68.756867	209.949	106.268	200.068	44 Molecule: 10655 7 6.112548 -1.382358 -1.494019 6 4.973190 -1.177319 -0.805399 7 4.426536 -0.060433 -0.496930 6 3.284130 -0.323983 0.288609 6 2.447606 0.819525 0.687504 7 2.808756 1.984743 0.303402 8 1.984117 2.972848 0.825905 6 2.012667 4.081790 -0.032137 6 1.089406 3.838098 -1.211857 8 0.391122 2.863253 -1.348237 8 1.134307 4.845754 -2.086286 6 1.195238 0.515017 1.490187 8 1.218429 -0.176598 …	Nc1nc(C(=NOCC(=O)O)C(=O)NC2C(=O)N3C(C(=O)O)=C(C=O)CSC23)cS1=O	471.0154689959999
10658	-1497.62137653	-1497.07432	-1496.970644	-1496.971588	-1497.005912	0.547057	0.650733	0.649788	0.615464	17.284952	19.743902	0.0	-579.39605	72.45114	407.748	128.913	218.204	70 Molecule: 10658 6 6.827587 -1.050148 -0.174156 8 5.649083 -1.747748 -0.512624 6 4.474107 -1.119394 -0.272442 6 4.341585 0.150382 0.263810 6 3.080388 0.720199 0.483634 6 3.062627 2.132499 1.053208 8 4.069558 2.317083 2.008980 6 3.289591 3.103257 -0.100836 8 4.239018 3.852802 -0.095805 6 1.927044 0.007314 0.158054 6 0.555120 0.616115 0.387839 6 -0.616239 -0.352780 0.193173 6 -1.936657 0.359478 0…	COc1cc(C(O)C=O)c(C2CC(OC(=O)C(N)C(C)C)C(CC(C)C)CN2)cc1OC	450.272986936
10661	-1585.82231105	-1585.415929	-1585.31998	-1585.320924	-1585.350643	0.406382	0.502331	0.501387	0.471668	17.501484	19.763455	0.0	-430.405095	69.14569	314.625	112.413	201.942	58 Molecule: 10661 6 -3.759353 2.591650 -1.430841 6 -4.093686 1.351131 -0.650041 7 -5.153725 0.620354 -1.142681 6 -5.481201 -0.463104 -0.510870 7 -4.843742 -0.942158 0.586429 6 -3.740646 -0.266781 1.147361 8 -3.144616 -0.731507 2.109160 6 -3.411673 0.976345 0.474250 6 -2.251215 1.739091 1.042245 6 -0.924916 1.184108 0.504984 7 0.214993 1.984840 0.930703 6 0.398967 3.184509 0.309827 8 -0.281488 3.…	Cc1nc2n(c(=O)c1CCN(C=O)CCC(C=O)c1noc3cc(F)ccc13)CCCC2O	456.18089812
10662	-1678.05999075	-1677.531157	-1677.430408	-1677.431352	-1677.464522	0.528833	0.629583	0.628639	0.595469	17.417589	19.802603	0.0	-560.09527	70.574833	394.477	127.924	212.045	68 Molecule: 10662 7 -5.001486 -3.999284 0.949910 6 -4.082147 -2.917010 0.575944 6 -4.862842 -1.632864 0.331406 8 -3.911669 -0.659109 -0.065217 6 -4.435650 0.661577 -0.130523 8 -3.520505 1.456448 -0.799441 6 -2.366892 1.842015 -0.052782 6 -1.760132 3.054328 -0.757750 7 -2.702984 4.119399 -1.074556 6 -0.617996 3.623503 0.098701 6 0.185620 2.559829 0.873740 7 -0.361405 2.363795 2.219229 6 0.091977 …	NCC1OC(OC2C(N)CC(N)C(OC(O)C(O)C(N)C(O)C(O)CO)C2O)C=CC1O	468.2431433519999
10664	-1461.17580434	-1460.828213	-1460.739426	-1460.74037	-1460.767924	0.347591	0.436379	0.435434	0.407881	17.030142	19.622078	0.0	-368.13875	63.853504	273.239	103.583	186.869	51 Molecule: 10664 6 -6.797151 -2.268828 0.551136 8 -6.466586 -0.924374 0.277760 6 -5.154864 -0.628388 0.161223 6 -4.126526 -1.528221 0.285219 6 -2.774994 -1.112039 0.141215 7 -1.792420 -2.043036 0.250112 6 -0.562418 -1.588688 0.091073 7 0.452272 -2.510946 0.137114 6 1.839226 -2.126112 0.297389 6 2.435838 -1.681823 -1.042865 7 3.838144 -1.283761 -0.941919 6 4.880787 -2.280003 -0.965355 6 5.314188…	COc1cc2nc(NCCN(CC=O)C(=O)Oc3ccco3)nc(N)c2cc1OC	415.14918339200005
10665	-1093.00808462	-1092.663716	-1092.587668	-1092.588613	-1092.611169	0.344369	0.420416	0.419472	0.396916	15.997831	19.273949	0.0	-364.726341	55.65325	263.223	87.276	160.055	47 Molecule: 10665 6 -3.183038 3.715776 -0.301866 6 -2.966463 2.701859 0.530319 6 -1.682210 2.485161 1.279296 7 -1.154350 1.143547 1.067816 6 -0.056479 0.831774 1.981233 6 0.354280 -0.633827 1.858498 6 0.634416 -1.004817 0.391931 6 0.949383 -2.485830 0.251388 8 1.079932 -3.236782 1.188178 6 1.842632 -0.209713 -0.100447 6 3.128680 -0.698818 0.147554 6 4.251513 0.035692 -0.221473 8 5.520879 -0.4054…	C=CCN1CCC2(C=O)c3cc(O)ccc3CC1C2(O)CCC=O	329.162708216
1067	-1415.92341376	-1415.577359	-1415.503673	-1415.504617	-1415.526337	0.346055	0.419741	0.418796	0.397076	16.182458	19.345046	0.0	-366.511772	54.037709	262.799	86.625	155.085	47 Molecule: 1067 6 -2.253683 2.439782 1.650992 6 -2.407401 2.290989 0.138735 6 -1.073849 2.200815 -0.603004 7 -0.496089 0.803702 -0.643955 8 -0.366557 0.303096 0.610912 6 -1.416541 -0.054463 -1.551604 6 -1.896074 -1.322303 -0.850585 6 -3.088479 -1.110119 0.034983 6 -3.115755 -0.876489 1.378043 6 -4.430245 -0.620562 1.878228 6 -5.380910 -0.655268 0.903338 16 -4.689300 -1.018251 -0.636657 6 0.9143…	CCC[N+]([O-])(CCc1cccs1)C1CCc2c(O)cccc2C1=O	345.139864596
10670	-1655.70406729	-1655.205734	-1655.101651	-1655.102595	-1655.136691	0.498333	0.602417	0.601472	0.567376	17.751192	19.904775	0.0	-527.791943	73.124658	377.43	130.618	219.062	68 Molecule: 10670 6 -5.590119 4.014992 0.007720 6 -4.280088 4.222576 0.125613 6 -3.213009 3.179412 -0.010562 8 -2.046661 3.504700 -0.160489 7 -3.679896 1.893938 0.025297 6 -2.971213 0.706616 -0.162452 6 -1.570299 0.654827 -0.087384 6 -0.887570 -0.540389 -0.284151 7 0.489662 -0.706463 -0.225752 6 1.500438 0.196534 0.008645 7 1.197627 1.478391 0.222231 6 2.240291 2.277088 0.451402 6 3.551985 1.835…	C=CC(=O)Nc1cc(Nc2nccc(-c3cn(C)c4ccccc34)n2)c(OC)cc1[N+](C)([O-])CCNC	501.24883785200007
10672	-1498.05661007	-1497.56293	-1497.462348	-1497.463292	-1497.495974	0.49368	0.594262	0.593318	0.560637	17.146485	19.703221	0.0	-522.863512	70.9149	372.313	121.546	211.694	65 Molecule: 10672 6 2.164748 4.950195 0.784560 6 3.038272 4.549039 -0.403578 6 2.577105 3.296603 -1.159483 6 1.089949 3.332116 -1.547534 6 2.844373 2.030209 -0.371235 8 3.119126 1.973287 0.805375 8 2.705314 0.943390 -1.156285 6 2.849454 -0.352187 -0.555337 6 3.756298 -1.167163 -1.465587 6 4.049981 -2.522707 -0.842716 8 4.583617 -3.343257 -1.867574 6 2.814540 -3.119770 -0.227156 6 1.671270 -2.464…	CCC(C)C(=O)OC1CC(O)C=C(C=O)C1C(CCC1CC(O)CC(=O)O1)C(C)C=O	438.2253680479999
10673	-1713.76537485	-1713.36201	-1713.271653	-1713.272597	-1713.302676	0.403365	0.493722	0.492778	0.462699	17.007415	19.827699	0.0	-427.209538	62.841469	309.223	120.202	190.173	58 Molecule: 10673 6 2.751754 1.510935 2.155430 6 2.880280 1.539129 0.631209 8 3.118459 2.901877 0.308527 6 4.070818 0.666249 0.237330 6 5.330238 1.244565 0.137903 6 6.437636 0.449008 -0.143486 6 6.289105 -0.917380 -0.318232 6 5.029137 -1.514130 -0.214247 8 4.880950 -2.843767 -0.410391 6 3.898310 -0.723221 0.072586 6 2.531732 -1.269643 0.143845 8 2.408645 -2.576897 0.301318 6 1.451621 -0.434845 -…	CC1(O)c2cccc(O)c2C(O)=C2C(=O)C3(O)C(O)=C(OC(N)=O)C(=O)C([N+](C)(C)[O-])C3CC21	476.143094968
10677	-698.053352817	-697.897816	-697.846546	-697.84749	-697.859052	0.155537	0.206807	0.205863	0.194301	14.82022	18.607518	0.0	-164.731018	41.056294	129.181	46.115	107.908	25 Molecule: 10677 6 4.748832 -0.264410 0.000000 7 3.986608 0.763486 -0.000000 6 2.672775 0.191151 0.000000 7 1.663025 1.108061 0.000000 6 0.287111 0.884843 -0.000000 6 -0.539303 2.049041 -0.000000 6 -1.900402 1.946928 0.000001 6 -2.517510 0.669362 0.000000 7 -3.874316 0.583323 -0.000000 6 -4.374167 -0.627545 -0.000000 6 -3.554372 -1.788959 -0.000000 7 -2.246626 -1.735938 0.000000 6 -1.693969 -0.…	C1=NC(Nc2ccc3nccnc3c2)=NC1	211.085795288
10678	-1202.99017351	-1202.690178	-1202.610124	-1202.611068	-1202.635166	0.299996	0.380049	0.379105	0.355008	16.076274	19.344965	0.0	-317.729763	58.264403	237.892	88.847	168.487	44 Molecule: 10678 6 -3.741910 2.078342 0.324667 6 -4.042273 0.590225 0.293768 8 -2.846191 -0.142387 -0.017944 6 -1.995746 -0.318732 0.996785 8 -2.189406 0.030276 2.134953 6 -0.676123 -0.842450 0.519411 6 -0.495048 -2.033349 -0.065133 6 -1.590583 -3.032880 -0.182648 8 -2.662423 -2.964265 0.357345 8 -1.228439 -4.073096 -0.968535 7 0.749288 -2.416692 -0.553844 6 1.877645 -1.655922 -0.355338 6 3.140…	CCOC(=O)C1=C(C(=O)O)NC(C)=C(C(=O)OC)C1c1ccccc1	345.121237328
10679	-1158.99682493	-1158.529641	-1158.435246	-1158.436191	-1158.465845	0.467184	0.561579	0.560634	0.53098	16.571277	19.417605	0.0	-494.80142	67.567697	351.803	108.995	198.67	60 Molecule: 10679 6 0.651791 2.859627 0.810277 6 2.030083 2.829794 1.476900 6 3.053726 3.523634 0.623844 6 4.164626 3.013683 0.090706 6 4.674223 1.601918 0.253297 6 4.584414 0.847548 -1.047146 6 3.848798 -0.241113 -1.274341 6 2.975858 -0.888270 -0.225156 6 2.563471 -2.299799 -0.571006 6 1.455517 -2.569085 -1.257597 6 0.852328 -3.934741 -1.433578 6 -0.375213 -4.036716 -0.537974 6 -0.342830 -3.719…	CCC=CCC=CC(C=CCC=CCC=CCCCC(=O)OCC)OO	362.24570956800005
10681	-981.330781122	-981.255717	-981.20363	-981.204575	-981.216187	0.075064	0.127151	0.126207	0.114595	14.206028	18.425825	0.0	-79.501592	41.867149	79.196	41.623	109.625	17 Molecule: 10681 7 3.096533 1.640555 0.211181 6 2.179012 0.626047 0.067916 7 0.896072 0.803299 0.079173 6 0.244788 -0.411321 -0.005599 6 -1.222671 -0.399907 -0.001717 7 -1.869561 -1.493826 0.101920 8 -3.233004 -1.277611 0.061085 6 -1.906646 0.938514 -0.175317 8 -2.012899 1.503251 -1.229078 8 -2.370981 1.407750 0.988375 6 1.031513 -1.516570 -0.090877 16 2.696417 -1.047795 -0.039547 1 3.972200 1.…	Nc1nc(C(=NO)C(=O)O)cs1	187.00516202
10686	-1604.97779786	-1604.728483	-1604.655047	-1604.655991	-1604.67782	0.249315	0.322751	0.321806	0.299978	16.106254	19.383281	0.0	-264.052938	53.65788	201.937	82.447	154.559	39 Molecule: 10686 6 -1.580489 -0.598809 3.289140 8 -1.054421 -0.380365 1.993918 6 -1.905999 -0.245978 0.956171 6 -3.243323 -0.295913 1.081428 6 -4.356834 -0.259259 0.098123 8 -5.420307 -0.745576 0.391267 8 -4.228483 0.330737 -1.106222 6 -3.036497 1.017591 -1.462551 6 -1.844912 0.068293 -1.597459 6 -0.928181 0.482463 -2.750502 6 -1.069727 -0.016499 -0.283248 8 -0.131322 -1.107115 -0.381097 6 1.11…	COC1=CC(=O)OCC(C)C12Oc1c(Cl)c(O)cc(OC)c1C2=O	354.0506304999999
10687	-745.734163509	-745.480347	-745.419648	-745.420592	-745.436168	0.253817	0.314515	0.313571	0.297995	15.057185	18.794709	0.0	-268.821277	46.790128	196.769	60.672	127.75	35 Molecule: 10687 6 0.158780 1.777212 -1.528596 7 0.729396 1.961284 -0.212329 6 -0.034761 2.132772 0.919411 6 -1.278846 1.678996 1.182873 6 -2.036059 0.639356 0.477939 6 -1.391040 -0.445336 -0.141429 6 -2.152750 -1.436859 -0.738729 6 -3.541121 -1.335827 -0.698814 6 -4.091595 -0.243949 -0.033065 7 -3.377172 0.719170 0.546948 6 2.164081 2.141853 -0.155109 6 2.922593 0.919226 -0.699474 6 2.378193 -…	CN(C=Cc1ccccn1)CCc1ccccn1	239.142247544
10689	-1216.06486272	-1215.800758	-1215.723915	-1215.724859	-1215.74596	0.264104	0.340948	0.340004	0.318903	16.440979	19.278301	0.0	-279.716781	58.037558	213.356	78.954	161.731	40 Molecule: 10689 8 0.405584 -1.690203 -0.494913 6 0.765711 -0.522521 -0.390829 7 2.064638 -0.153767 -0.441885 6 3.118651 -1.125891 -0.619481 6 4.314885 -0.780819 0.267080 6 5.441708 -1.800057 0.113727 6 6.699360 -1.292799 0.815446 6 7.116027 0.034554 0.185489 6 5.923247 0.921920 -0.084492 7 4.696786 0.602769 -0.038637 6 -0.269758 0.562838 -0.188847 6 -1.590201 0.101638 -0.122089 6 -2.649349 0.9…	O=C(NCC1CCCC=N1)c1cc(OCC(F)(F)F)ccc1O	330.119127064
10690	-526.605541593	-526.596447	-526.558125	-526.559069	-526.565225	0.009095	0.047417	0.046473	0.040317	12.168905	17.683325	0.0	-9.632356	33.067849	29.162	20.51	80.656	8 Molecule: 10690 8 -1.488056 1.218108 0.000000 6 -0.929971 0.160397 -0.000002 8 -1.509741 -1.039977 0.000000 6 0.599124 -0.000457 -0.000001 9 1.182787 1.187951 -0.000104 9 0.988683 -0.676322 1.081733 9 0.988662 -0.676502 -1.081628 1 -2.473730 -0.900833 0.000007	O=C(O)C(F)(F)F	113.992863932
10691	-292.264097114	-292.088452	-292.045253	-292.046197	-292.055374	0.175645	0.218844	0.2179	0.208723	12.612483	17.50359	0.0	-186.027952	35.033773	136.734	34.074	90.92	22 Molecule: 10691 6 -2.410812 -0.903004 0.342183 6 -1.265128 -0.159598 -0.335927 6 -1.526252 1.343732 -0.329917 7 -0.025243 -0.476523 0.373326 6 1.207962 0.012453 -0.259789 6 1.741532 1.239277 0.480975 6 2.258616 -1.095499 -0.263705 1 -2.493030 -0.584184 1.385976 1 -3.359792 -0.701948 -0.163335 1 -2.244329 -1.986038 0.327928 1 -1.211499 -0.485960 -1.393093 1 -1.542395 1.712744 0.701175 1 -0.7558…	CC(C)NC(C)C	101.12044948
10695	-726.549002285	-726.318006	-726.2596	-726.260545	-726.275308	0.230996	0.289402	0.288458	0.273695	14.92627	18.670388	0.0	-244.651643	45.222347	181.01	56.809	122.925	32 Molecule: 10695 6 4.906592 0.915076 0.588834 6 4.106569 -0.181752 -0.089895 8 4.644921 -1.165267 -0.570151 7 2.749914 0.001052 -0.139761 6 1.917930 -1.047383 -0.714987 6 0.645623 -1.228098 0.104542 7 -0.089295 0.029653 0.214130 6 -1.482093 0.025311 0.117270 6 -2.195798 1.110733 -0.407846 6 -3.587724 1.091979 -0.466671 6 -4.301101 -0.013302 -0.018227 8 -5.665306 -0.091079 -0.057031 6 -3.604607 …	CC(=O)N1CCN(c2ccc(O)cc2)CC1	220.121177752
10697	-3081.78501196	-3081.434726	-3081.319374	-3081.320318	-3081.359297	0.350286	0.465638	0.464694	0.425715	17.670354	20.184598	0.0	-370.992814	79.888275	291.6	142.207	242.779	59 Molecule: 10697 6 7.203013 -1.862693 2.459020 8 5.902227 -1.633148 1.946481 7 5.978050 -0.773237 0.879171 6 4.832815 -0.583829 0.349341 6 3.552241 -1.282068 0.774337 8 3.281213 -2.411547 0.430731 7 2.696173 -0.484449 1.476566 6 1.288878 -0.789767 1.451580 6 0.430870 0.473836 1.472788 8 0.415278 1.463964 2.162665 7 -0.226173 0.116216 0.314888 6 -1.349201 0.531975 -0.400536 6 -1.406933 -0.073747…	CON=C(C(=O)NC1C(=O)N(C(C(=O)O)=C(CSc2nc(=O)c(=O)[nH]n2C)CS(=O)O)C1O)c1csc(N)n1	604.0464518399998
10698	-1287.55065152	-1287.245609	-1287.167126	-1287.16807	-1287.190501	0.305042	0.383525	0.382581	0.360151	16.581838	19.449939	0.0	-323.074825	58.365981	240.073	86.292	165.181	45 Molecule: 10698 6 -6.290720 -0.138539 -0.970110 7 -4.964739 -0.690147 -0.760911 6 -3.946635 0.162063 -1.359896 6 -2.567523 -0.470776 -1.211417 7 -2.308529 -0.744371 0.196050 6 -1.224191 -0.338275 0.891336 8 -1.010819 -0.570902 2.065583 8 -0.370826 0.382747 0.100885 6 0.787451 0.899943 0.726647 6 0.903810 2.379998 0.472639 7 0.015491 3.299727 0.818984 6 0.376583 4.537687 0.466365 6 1.578411 4.8…	CN1CCN(C(=O)OC2c3nccnc3C(=O)N2c2ccc(O)cn2)CC1	370.138953056
10699	-1687.27600486	-1686.887117	-1686.793836	-1686.79478	-1686.822224	0.388888	0.482169	0.481225	0.453781	17.290225	19.640076	0.0	-411.876588	68.729435	301.973	103.3	196.327	55 Molecule: 10699 8 -2.353596 -1.312144 4.041172 6 -2.768310 -1.323029 2.910437 6 -2.437083 -0.263895 1.878257 7 -2.072211 -0.888246 0.623559 6 -0.897667 -1.754449 0.711820 6 0.353806 -1.149248 1.347888 7 0.744654 0.080300 0.664836 6 2.090127 0.536093 1.006931 6 2.255801 1.984379 0.576773 6 2.847314 2.916193 1.427879 6 3.016594 4.238357 1.022137 6 2.588835 4.639567 -0.239534 6 1.992654 3.713259 …	O=CCN(CCNC(c1ccccc1)c1ccc(Cl)cc1)Cc1cccc(C=O)c1	420.16045572
10701	-1701.33606204	-1700.865278	-1700.758496	-1700.75944	-1700.794023	0.470784	0.577566	0.576622	0.542039	17.867242	19.843529	0.0	-498.61451	75.467141	361.836	128.386	224.741	65 Molecule: 10701 6 5.167712 3.163943 -0.819350 8 4.384690 2.254519 -0.061233 6 4.899625 0.980125 -0.033269 6 5.907749 0.681982 0.904929 6 6.435900 1.714345 1.863900 6 6.347759 -0.632613 0.895305 6 5.820760 -1.564846 0.021096 6 4.816589 -1.263907 -0.894038 8 4.304599 -2.201330 -1.714862 6 4.349939 0.054039 -0.934401 6 3.228592 0.455227 -1.866578 6 1.913964 0.493308 -1.130266 6 1.191378 1.570568 …	COc1c(C)c2c(c(O)c1CC=C(C)CCC(=O)OCC[N+]([O-])(CCO)CC(=O)O)C(=O)OC2	481.1947961919999
10706	-1827.25198148	-1826.690819	-1826.585588	-1826.586532	-1826.623164	0.561163	0.666393	0.665449	0.628818	17.360288	19.972052	0.0	-594.335827	71.654115	417.576	141.773	221.476	74 Molecule: 10706 6 -7.119774 0.793628 -1.766944 6 -7.190859 1.342543 -0.342479 6 -6.343334 2.599301 -0.123227 6 -4.880059 2.422558 -0.536658 6 -4.223752 1.288644 0.214345 8 -4.391022 1.048196 1.385707 8 -3.420443 0.558554 -0.584869 6 -2.578290 -0.452153 -0.000381 6 -3.401586 -1.455733 0.808759 8 -2.866238 -2.233457 1.571843 6 -4.895500 -1.666024 0.540648 8 -5.176870 -3.040447 0.557079 6 -1.9764…	CCCCC(=O)OC1(C(=O)CO)C(C)CC2C3CCC(=CC(=O)OC=O)C(C)(C=O)C3(F)C(O)CC21C	524.2421609839998
10707	-1741.65455324	-1741.24795	-1741.158661	-1741.159605	-1741.18635	0.406603	0.495892	0.494948	0.468203	17.498551	19.664881	0.0	-430.639713	65.241038	310.584	104.391	187.923	56 Molecule: 10707 8 9.891041 -1.021567 -1.354364 6 9.033935 -0.331854 -0.843080 6 9.171457 1.160893 -0.607266 6 8.436282 1.610078 0.657143 6 7.006291 1.135693 0.625341 6 5.936441 1.851058 1.139336 6 4.634859 1.345968 1.137716 6 4.404323 0.080497 0.597459 8 3.188393 -0.521404 0.538947 6 2.069469 0.184087 1.050918 6 0.843073 -0.683598 0.845429 6 0.574429 -0.978175 -0.628027 6 -0.645733 -1.872145 -…	O=C1CCc2ccc(OCCCCN3C=CN(c4cccc(O)c4Cl)CC3)cc2N1	427.166269372
10712	-1841.59489183	-1841.176447	-1841.075597	-1841.076541	-1841.109044	0.418444	0.519295	0.518351	0.485848	17.885701	19.969018	0.0	-443.180618	71.388131	325.27	124.537	212.258	62 Molecule: 10712 6 9.450165 0.904623 2.669069 6 9.689364 1.334614 1.232903 8 9.281879 0.313403 0.312921 6 7.960105 0.247334 0.052784 8 7.156842 1.004497 0.550551 6 7.706870 -0.867405 -0.886380 6 6.538132 -1.360331 -1.334373 6 5.125528 -0.995344 -1.152841 6 4.184136 -1.998114 -1.437355 6 2.823282 -1.768326 -1.310593 6 2.355880 -0.509777 -0.919923 6 0.903493 -0.230926 -0.775014 6 -0.013923 -1.258…	CCOC(=O)C=Cc1ccc(-c2cc(OC(c3ccccc3-n3ccc(C)n3)C(F)(F)F)nc(N)n2)cc1	523.1831242880002
10714	-1942.31494398	-1942.051998	-1941.975912	-1941.976856	-1941.999608	0.262946	0.339032	0.338088	0.315336	16.467658	19.493537	0.0	-278.489788	55.487498	212.153	87.548	160.137	41 Molecule: 10714 6 2.969367 2.575876 0.408447 6 1.799589 1.625276 0.555230 7 0.578692 2.268207 0.113512 6 -0.536118 1.453015 -0.000161 6 -1.823305 2.000551 -0.092704 6 -2.921452 1.161575 -0.131993 17 -4.495803 1.903610 -0.205290 6 -2.773016 -0.233127 -0.067819 16 -4.148427 -1.379670 -0.153956 7 -5.108252 -1.082644 1.163982 8 -4.936548 -1.049296 -1.322041 8 -3.579978 -2.695950 0.058151 6 -1.4943…	CC1Nc2cc(Cl)c(S(N)(=O)=O)cc2C(=O)N1c1ccccc1CO	381.055004672
10715	-2196.04169811	-2195.539083	-2195.433382	-2195.434326	-2195.470332	0.502615	0.608317	0.607372	0.571366	17.363217	20.000248	0.0	-532.326692	72.815344	381.132	137.945	222.468	69 Molecule: 10715 6 -5.477573 -2.528006 -1.879966 6 -5.382009 -2.239813 -0.380251 6 -4.058507 -1.645756 0.023747 8 -3.362143 -2.006171 0.936859 8 -3.729057 -0.597266 -0.777710 6 -2.507249 0.083227 -0.477472 6 -2.640760 0.678533 0.936915 8 -1.719969 1.034129 1.620755 16 -4.354784 1.075252 1.392324 6 -4.011954 1.855534 2.985682 9 -3.948189 0.928704 3.985718 6 -2.423923 1.339396 -1.425160 6 -3.7270…	CCC(=O)OC1(C(=O)SCF)C(C)CC2C3CC(F)C(=CO)C(C)(C=CC(=O)O)C3(F)C(O)CC21C	534.1899090559999
10717	-2021.28147336	-2020.745835	-2020.639172	-2020.640116	-2020.676766	0.535638	0.642301	0.641357	0.604707	17.852461	20.180047	0.0	-567.302496	73.15179	402.458	145.444	224.49	75 Molecule: 10717 6 3.545233 2.620323 -0.478290 8 2.822445 1.995708 -1.521169 6 1.971776 0.951734 -1.101060 6 2.631632 -0.420048 -1.519036 7 3.932927 -0.569240 -0.868929 6 5.060254 -0.848683 -1.747379 6 3.937545 -0.698591 0.493254 8 2.885508 -0.756989 1.123469 6 5.246761 -0.720511 1.230039 6 6.338407 0.079203 0.881278 6 7.485363 0.078705 1.670057 6 7.550749 -0.726545 2.804094 6 6.459305 -1.51588…	COC1C(N(C)C(=O)c2ccccc2)CC2OC1(C)n1c3ccccc3c3c(CN=O)c(C(=O)O)c4c5ccccc5n2c4c31	602.21653468
10718	-2797.08906471	-2796.176622	-2796.00646	-2796.007404	-2796.066832	0.912443	1.082605	1.08166	1.022232	19.34157	20.690645	0.0	-966.381614	116.279608	678.752	224.102	358.136	120 Molecule: 10718 6 10.404879 -2.367751 -0.374398 6 8.921140 -2.367663 -0.670798 8 8.311680 -1.409637 0.207659 6 6.984961 -1.258106 0.070351 8 6.327234 -1.886030 -0.725015 6 6.429161 -0.232395 1.063027 6 7.150439 1.113713 0.908384 6 6.747674 2.118318 1.994306 6 7.425222 3.450344 1.787673 6 6.797126 4.461865 1.057428 6 7.437787 5.675088 0.821537 6 8.721621 5.894142 1.314374 6 9.358962 4.892851 2…	CCOC(=O)C(CCc1ccccc1)NC(C)C(=O)N1Cc2ccccc2C(OC(=O)C2C(O)c3ccccc3CN2C(=O)C(C)NC(CCc2ccccc2)C(=O)OCC)C1	846.4203794360001
1072	-1576.00200347	-1575.581383	-1575.482848	-1575.483792	-1575.514628	0.42062	0.519156	0.518212	0.487376	17.315873	19.812051	0.0	-445.484844	70.701976	325.183	116.229	207.386	60 Molecule: 1072 6 4.067874 4.970859 0.511009 6 3.489855 3.818997 -0.179940 6 2.992482 2.876618 -0.744672 6 2.384080 1.733722 -1.436045 7 2.165171 0.585922 -0.562632 6 2.902873 -0.554885 -0.458213 7 4.089491 -0.724503 -1.139423 6 4.565796 -2.104749 -1.247590 6 5.227146 -2.595617 0.041972 6 6.281095 -1.619637 0.500680 8 7.177169 -1.162230 -0.503970 6 6.246519 -0.226233 0.026445 6 5.166601 0.25214…	CC#CCn1c(N2CCC3OC3C2)nc2c1c(=O)n(Cc1nc(C)c3ccccc3n1)c(=O)n2C	471.20188766000007
10720	-1385.81411676	-1385.309953	-1385.22146	-1385.222404	-1385.250857	0.504164	0.592657	0.591713	0.56326	16.754235	19.633188	0.0	-533.967219	62.589735	371.305	112.194	186.249	64 Molecule: 10720 6 -3.739542 3.649354 0.925160 6 -4.491381 2.765048 -0.067588 6 -3.648975 1.690670 -0.710806 8 -3.776854 1.290877 -1.840504 8 -2.741120 1.185025 0.153817 6 -1.959378 0.082425 -0.303065 6 -2.884713 -1.060708 -0.726694 8 -2.547960 -1.945247 -1.477019 8 -4.078146 -1.017004 -0.123610 6 -4.980692 -2.073910 -0.491880 8 -6.149698 -1.903387 0.215846 6 -0.997570 0.412382 -1.452888 6 0.15…	CCC(=O)OC1(C(=O)OCO)CCC2C3CCC4=CC(=O)CCC4(C)C3CCC21C	418.23553880800006
10722	-1121.37967498	-1121.162605	-1121.089323	-1121.090267	-1121.109984	0.21707	0.290352	0.289408	0.269691	16.212625	19.140248	0.0	-229.902002	55.731184	181.606	72.461	154.236	35 Molecule: 10722 6 -2.787943 4.715631 0.182295 6 -1.514044 4.386005 0.348498 8 -0.925979 3.163132 0.154814 7 -1.834249 2.192640 -0.232298 6 -1.315199 1.031190 -0.386966 6 -2.344155 -0.038669 -0.693130 6 -3.050663 -0.511528 0.586406 6 -3.973509 -1.697038 0.333704 6 -3.204925 -2.963761 0.043632 8 -2.006386 -3.095728 0.122026 8 -4.017510 -3.974286 -0.308684 6 0.112645 0.634571 -0.240533 6 0.406081…	C=CON=C(CCCC(=O)O)c1ccc(C(F)(F)F)cc1	301.092577968
10727	-2101.44378846	-2101.190565	-2101.100811	-2101.101755	-2101.128536	0.253223	0.342978	0.342033	0.315253	17.078647	19.657418	0.0	-268.192179	65.696729	214.629	97.756	188.904	43 Molecule: 10727 6 -7.366413 -0.001561 -1.446480 6 -6.618565 -0.978000 -0.925549 6 -5.271362 -0.833157 -0.371585 6 -4.683618 -1.902780 0.195216 7 -3.445485 -1.824640 0.818237 6 -2.334759 -2.664943 0.755856 8 -2.215987 -3.814495 0.448596 6 -1.395629 -1.503076 1.151519 7 -0.284330 -1.287852 0.291267 6 0.779672 -0.564625 0.736972 8 0.931327 -0.141777 1.853018 8 1.693119 -0.429230 -0.274237 6 2.543…	C=CC1=CN2C(=O)C(NC(=O)OC(=NOCC(=O)O)c3csc(N)n3)C2SC1	425.04637520000017
1073	-1256.45416429	-1256.183843	-1256.114176	-1256.11512	-1256.13447	0.270321	0.339989	0.339044	0.319695	15.573723	19.058458	0.0	-286.300798	52.292464	212.754	70.777	146.628	38 Molecule: 1073 6 -4.821594 -0.919620 -0.507695 7 -3.451888 -0.464349 -0.445477 6 -2.534748 -1.090777 0.349266 8 -2.783375 -2.059438 1.052685 7 -1.272211 -0.496406 0.322849 6 -0.159235 -1.251669 0.865371 6 0.305959 -2.339308 -0.111005 16 2.004634 -2.927550 0.168632 6 2.890295 -1.700382 -0.867831 6 2.777447 -0.285750 -0.426918 6 3.536977 0.485664 0.396112 6 2.901590 1.765073 0.448276 6 1.798032 …	CNC(=O)NCCSCc1ccc(CN(C)C=O)o1	285.114712468
10730	-1865.40449431	-1864.904345	-1864.794023	-1864.794967	-1864.832409	0.50015	0.610471	0.609527	0.572085	17.415313	19.954765	0.0	-529.715895	76.18805	382.484	139.926	232.192	69 Molecule: 10730 6 5.257059 0.667181 -0.786393 6 4.697507 -0.759032 -0.708783 6 4.545488 -1.313788 -2.131603 6 5.682338 -1.628851 0.085084 6 3.344384 -0.718645 0.047117 7 2.774524 -2.051610 0.162873 6 1.582894 -2.213688 0.753483 8 0.949671 -1.321568 1.294708 6 1.022239 -3.645091 0.678298 9 0.222366 -3.764960 -0.378767 9 2.023287 -4.535636 0.531060 9 0.349755 -3.944510 1.775051 6 2.301155 0.1753…	CC(C)(C)C(NC(=O)C(F)(F)F)C(=O)N1CC2C(C1C(=O)NC(C#N)CC(CCO)C(=O)O)C2(C)C	518.235219436
10731	-398.511563625	-398.442567	-398.406047	-398.406991	-398.412802	0.068996	0.105517	0.104572	0.098762	12.401003	17.643849	0.0	-73.074857	31.525071	65.62	23.121	76.864	13 Molecule: 10731 8 1.693884 1.249237 0.000001 7 0.530747 0.674875 0.000000 6 -0.632306 1.359484 -0.000000 6 -1.844619 0.693160 -0.000000 6 -1.862170 -0.699998 0.000000 6 -0.662669 -1.401635 0.000000 6 0.530425 -0.696963 -0.000000 8 1.740340 -1.226114 0.000001 1 -0.506428 2.433923 -0.000000 1 -2.759980 1.271917 0.000000 1 -2.803390 -1.238059 0.000000 1 -0.616718 -2.483668 -0.000000 1 2.325538 -0…	[O-][n+]1ccccc1O	111.0320284
10733	-1580.86427602	-1580.416871	-1580.322803	-1580.323748	-1580.353251	0.447405	0.541473	0.540528	0.511025	17.620915	19.818418	0.0	-473.852902	67.381596	339.187	118.272	197.983	62 Molecule: 10733 7 -10.480043 2.501816 -0.379149 6 -9.621379 1.728362 -0.454388 6 -8.554755 0.768626 -0.549002 6 -8.704275 -0.343060 -1.412037 6 -7.700894 -1.283548 -1.530256 6 -6.539646 -1.095115 -0.772374 7 -5.399052 -1.846160 -0.687526 6 -4.519493 -1.259953 0.198778 6 -5.074922 -0.117864 0.711943 6 -4.448458 0.836138 1.686433 6 -3.462355 1.827690 1.040531 6 -2.288304 1.163013 0.313041 6 -1.3…	N#Cc1ccc2[nH]cc(CCCC[N+]3([O-])CC[N+]([O-])(c4ccc5oc(C(N)=O)cc5c4)CC3)c2c1	473.206304344
10734	-898.800337807	-898.554721	-898.496694	-898.497638	-898.513248	0.245616	0.303644	0.3027	0.28709	15.290176	18.971775	0.0	-260.135912	43.924962	189.947	65.42	122.129	35 Molecule: 10734 8 -4.702442 0.524628 0.218370 6 -3.521590 -0.131774 -0.038553 6 -3.427172 -1.461015 -0.399893 6 -2.163569 -2.014678 -0.607141 6 -1.020812 -1.241880 -0.476566 6 -1.106432 0.126976 -0.137128 6 -2.374875 0.664924 0.101303 8 -2.541841 1.958348 0.488170 6 0.145034 0.925057 -0.070880 6 0.160366 2.310162 -0.268360 6 1.364073 3.007414 -0.300194 6 2.569161 2.331586 -0.175483 6 2.583913 …	Oc1ccc2c(c1O)-c1cccc3c1C(O)(C2)NCC3	269.10519334
1074	-318.871145176	-318.8671	-318.833904	-318.834848	-318.839364	0.004045	0.037241	0.036297	0.031781	11.028272	17.055266	0.0	-4.284394	29.375507	22.777	13.628	69.867	6 Molecule: 1074 8 -1.814166 0.122802 0.000003 6 -0.862491 -0.569106 -0.000003 7 0.549113 0.045780 -0.000000 8 0.633985 1.248380 -0.000001 8 1.443973 -0.776301 0.000002 1 -0.779182 -1.664864 -0.000006	O=C[N+](=O)[O-]	74.99564289199999
10741	-1604.8952161	-1604.647879	-1604.57433	-1604.575274	-1604.597146	0.247337	0.320886	0.319942	0.29807	16.059016	19.383281	0.0	-261.958228	53.732477	200.767	82.604	154.797	39 Molecule: 10741 6 3.775962 3.458504 -0.233414 8 2.525556 2.808920 -0.090302 6 2.520106 1.471873 -0.042661 6 3.653261 0.668859 -0.117515 6 3.533043 -0.729785 -0.054734 8 4.671959 -1.435944 -0.132097 6 2.286610 -1.353064 0.082869 17 2.155486 -3.081502 0.163711 6 1.170043 -0.534994 0.154377 6 1.262468 0.851519 0.086764 6 -0.090694 1.373937 0.206400 8 -0.483860 2.516573 0.294681 6 -0.996436 0.1171…	COc1cc(O)c(Cl)c2c1C(=O)C1(O2)C(C)CC(=O)C2OC21OC	354.0506304999999
10742	-1320.99370649	-1320.699152	-1320.626867	-1320.627811	-1320.648074	0.294555	0.36684	0.365896	0.345632	16.311805	19.160225	0.0	-311.967279	54.096727	229.603	77.048	152.136	41 Molecule: 10742 6 -1.481804 0.485238 1.625141 6 -1.221443 -0.051294 0.214904 6 -2.060529 -1.293016 -0.099827 6 -3.547899 -1.084252 -0.222791 6 -4.159328 0.097063 -0.356956 7 -5.539893 0.322268 -0.416532 6 -6.433129 -0.817332 -0.560490 6 -7.864383 -0.322115 -0.411792 8 -8.058218 0.274461 0.847126 7 0.180357 -0.409282 0.021827 6 1.185362 0.521662 -0.059035 6 0.955504 1.881697 -0.190216 6 2.05010…	CC(CC=CNCCO)Nc1ccnc2cc(Cl)ccc12	305.12948994
10743	-153.752863712	-153.721312	-153.691505	-153.692449	-153.696344	0.031552	0.061359	0.060415	0.05652	9.388897	16.256299	0.0	-33.417032	26.444281	37.911	11.111	62.734	7 Molecule: 10743 6 1.166980 -0.147297 0.000000 6 -0.234960 0.401553 -0.000000 8 -1.229520 -0.278770 0.000000 1 1.141222 -1.237598 -0.000001 1 1.707475 0.216386 0.880634 1 1.707475 0.216386 -0.880634 1 -0.312137 1.509450 -0.000000	CC=O	44.026214748
10744	-2158.23914154	-2157.738032	-2157.635836	-2157.63678	-2157.671535	0.501109	0.603306	0.602361	0.567607	17.297232	19.954629	0.0	-530.731976	70.428919	377.988	134.119	215.091	68 Molecule: 10744 6 -6.226361 2.960316 -1.621779 6 -4.791073 2.808616 -1.138419 6 -4.409605 1.362692 -0.940213 8 -5.121077 0.411644 -1.164854 8 -3.160053 1.241625 -0.452517 6 -2.640748 -0.106262 -0.342558 6 -3.560164 -0.955545 0.541701 8 -3.521242 -2.159006 0.511400 6 -4.442465 -0.246816 1.578196 17 -4.083754 -0.876768 3.213033 6 -2.369342 -0.623601 -1.798980 6 -2.945867 -1.973475 -2.216467 6 -0…	CCC(=O)OC1(C(=O)CCl)C(C)CC2C3CC(F)C(=CC(=O)O)C(C)(C=CO)C3(F)C(O)CC21C	518.188287516
10746	-1465.33366684	-1465.204767	-1465.148024	-1465.148968	-1465.162842	0.1289	0.185643	0.184699	0.170825	15.009307	18.774883	0.0	-136.519802	44.402977	115.9	51.134	119.425	23 Molecule: 10746 7 -0.962242 4.011565 0.036731 6 0.110694 3.045906 -0.073181 7 -0.500261 1.734046 -0.023988 6 0.224355 0.579171 -0.034884 6 1.635194 0.608381 -0.035464 6 2.362389 -0.568558 0.006843 17 4.101307 -0.468673 0.004249 6 1.760558 -1.823982 0.037170 6 0.375622 -1.869826 0.024858 6 -0.382311 -0.702416 -0.022783 16 -2.139207 -0.856235 0.091370 8 -2.545645 -1.084413 1.454815 8 -2.756586 0…	NCNc1cc(Cl)ccc1S(=O)(=O)O	236.002240828
1075	-1014.40487608	-1014.102761	-1014.041273	-1014.042217	-1014.059705	0.302116	0.363603	0.362659	0.345172	15.500335	19.140441	0.0	-319.97502	45.601211	227.572	73.384	129.412	41 Molecule: 1075 6 -3.535717 -1.898619 1.076358 7 -2.292781 -1.174869 0.913702 6 -2.278226 0.084618 1.638034 6 -0.876194 0.692047 1.602895 6 -0.231282 0.558666 0.188876 6 0.788110 -0.509997 0.161274 6 0.572081 -1.812122 -0.222723 6 1.718104 -2.615752 -0.257581 6 2.961280 -2.071710 0.073319 6 3.152303 -0.708869 0.377003 8 4.371770 -0.155776 0.609213 6 2.015046 0.088653 0.396047 8 1.902812 1.47162…	CN1CCC23c4c5ccc(O)c4OC2C(O)C=CC3C1C5O	301.131408088
10753	-1977.93916772	-1977.569229	-1977.478849	-1977.479793	-1977.507696	0.369939	0.460319	0.459375	0.431472	17.454447	19.84021	0.0	-391.807702	65.170373	288.262	108.761	190.221	55 Molecule: 10753 6 2.249734 -2.342222 1.509053 6 1.567420 -1.101549 0.931628 6 0.112505 -0.937270 1.422764 6 -0.808776 -2.109533 1.105228 7 -1.491593 -2.090820 -0.256772 8 -1.824627 -3.374349 -0.567156 6 -2.713898 -1.311635 -0.154130 7 -2.952763 -0.162089 -0.671822 6 -4.265105 0.100251 -0.266694 6 -5.096689 1.189503 -0.513581 6 -6.362156 1.133700 0.054004 17 -7.460099 2.463083 -0.209035 6 -6.80…	CC1CC[N+]([O-])(c2nc3cc(Cl)ccc3o2)CCN1C(=O)c1cc(C=O)ccc1-n1nccn1	480.1312808320001
10754	-1370.48720007	-1370.173954	-1370.08668	-1370.087624	-1370.115399	0.313246	0.40052	0.399576	0.371801	16.06149	19.489859	0.0	-331.763052	62.016975	250.738	100.877	183.685	47 Molecule: 10754 6 -4.817844 0.567159 0.628832 8 -3.701019 -0.292188 0.409044 6 -2.750189 0.216591 -0.401119 8 -2.872500 1.323511 -0.893510 6 -1.596023 -0.677128 -0.584376 6 -1.764826 -2.024721 -0.779354 6 -3.102426 -2.727528 -0.730421 7 -0.724915 -2.862792 -1.016504 6 -0.179301 -0.105143 -0.593697 8 0.499306 -0.485178 -1.791960 6 0.643083 -0.739450 0.547948 6 0.066935 -0.910017 1.811607 6 0.77…	COC(=O)C(=C(C)N)C(O)(c1ccccc1[N+](=O)[O-])C(C(C)=O)C(=O)OC	380.12196559999984
10755	-1817.40751044	-1817.044541	-1816.947849	-1816.948794	-1816.979443	0.362969	0.459661	0.458717	0.428067	16.752064	19.657693	0.0	-384.426198	68.946003	287.849	109.981	203.505	53 Molecule: 10755 6 2.728216 5.202831 -0.236967 6 3.044921 3.771777 0.139648 8 1.853688 3.004960 -0.075344 6 1.951781 1.699366 0.220929 8 2.976891 1.199888 0.629786 6 0.689612 0.923499 -0.013093 6 -0.360563 1.540972 -0.562263 6 -1.689791 0.942068 -0.915397 8 -2.634223 1.398265 0.038336 6 -3.889707 0.787047 -0.123273 6 -4.642555 1.379260 -1.286352 7 -5.718034 0.926319 -1.790149 8 -6.121027 -0.226…	CCOC(=O)C(=CCOCC=NO)C(C(C(=O)OC)=C(C)O)c1ccccc1Cl	425.124129788
10758	-913.267505687	-913.125084	-913.07637	-913.077314	-913.088354	0.142421	0.191136	0.190192	0.179152	13.685733	18.247664	0.0	-150.840621	38.902079	119.347	40.523	102.528	21 Molecule: 10758 7 -0.971382 1.511141 1.644173 6 -0.544040 0.269018 1.470186 17 -2.232712 -0.326449 -0.879519 7 0.722636 -0.046984 1.372628 6 1.172899 -1.291154 0.640825 7 0.162991 -2.257777 0.415741 6 1.768770 -0.772972 -0.685952 7 0.844336 0.042764 -1.444505 6 0.674390 1.355852 -1.180077 8 1.331043 2.005845 -0.365967 1 -1.954589 1.653811 1.441237 1 -0.348677 2.271248 1.383300 1 -1.287678 -0.5…	NC(Cl)NC(N)CNC=O	166.06213865200002
10761	-1285.39002292	-1285.23363	-1285.174297	-1285.175241	-1285.190505	0.156393	0.215726	0.214782	0.199518	15.103485	18.943197	0.0	-165.637692	45.674324	134.778	58.124	124.878	27 Molecule: 10761 6 2.711593 -0.236706 1.837231 16 2.564006 -0.210992 0.055198 8 3.621597 0.642215 -0.472867 8 2.469104 -1.613094 -0.367975 6 1.006569 0.609098 -0.208206 6 1.051958 2.001676 -0.295239 6 -0.116686 2.751934 -0.325280 6 -1.353467 2.110288 -0.224742 8 -2.531738 2.767101 -0.202251 6 -1.391760 0.716862 -0.158706 6 -0.228765 -0.046568 -0.177114 6 -0.575807 -1.538181 -0.189138 8 -0.01486…	CS(=O)(=O)c1ccc(O)c2c1C(O)C(F)C2F	264.02678624000004
10762	-498.749293507	-498.68578	-498.643859	-498.644803	-498.65283	0.063514	0.105434	0.10449	0.096463	13.511192	17.959396	0.0	-67.26844	34.897362	65.569	30.606	88.229	14 Molecule: 10762 7 -3.694750 -0.093874 0.0 6 -2.538517 -0.061535 0.0 6 -1.098076 -0.019222 -0.0 6 -0.384168 -1.215892 -0.0 6 1.010889 -1.172408 -0.0 8 1.663633 -2.358529 0.0 6 1.678384 0.051967 0.0 6 0.928586 1.219465 0.0 9 1.578979 2.387085 0.0 6 -0.454401 1.223183 0.0 1 -0.889424 -2.174048 -0.0 1 2.619735 -2.208993 0.0 1 2.762067 0.116182 0.0 1 -1.005178 2.155099 0.0	N#Cc1cc(O)cc(F)c1	137.027691968
10764	-1183.83420084	-1183.534334	-1183.452171	-1183.453116	-1183.476145	0.299867	0.382029	0.381085	0.358056	17.003956	19.400472	0.0	-317.593127	61.629537	239.135	87.711	172.926	45 Molecule: 10764 8 -9.578817 0.029517 -0.454722 6 -8.597979 -0.576047 -0.616385 6 -7.501314 -1.287438 -0.820563 8 -6.649522 -1.546378 0.235700 6 -5.417767 -0.934162 0.218546 6 -5.041841 0.037719 -0.703073 6 -3.764745 0.586133 -0.627062 6 -2.856293 0.186281 0.355519 6 -1.501980 0.777119 0.424945 6 -1.263088 2.129158 0.168241 6 0.029857 2.626944 0.249800 6 1.071059 1.764991 0.597159 6 2.489826 2.…	O=C=COc1ccc(-c2ccc(CC(=O)NCc3ccccc3)nc2)cc1	358.131742436
10769	-1253.63716787	-1253.306419	-1253.217638	-1253.218582	-1253.245329	0.330749	0.41953	0.418586	0.391839	17.010382	19.505748	0.0	-350.300746	64.701511	262.667	100.445	186.857	49 Molecule: 10769 6 -1.765362 1.648350 2.026215 6 -2.613373 0.700711 1.220086 6 -3.956997 0.981882 0.974582 6 -4.782720 0.102310 0.270616 6 -6.187043 0.471938 0.062589 6 -7.121946 -0.220032 -0.595817 6 -8.501564 0.339924 -0.692461 7 -9.383395 -0.434654 -1.390766 8 -8.829205 1.394490 -0.177423 6 -4.231319 -1.096665 -0.198755 6 -2.893970 -1.407687 0.007060 6 -2.301917 -2.689177 -0.518525 6 -2.0884…	Cc1cc(C=CC(N)=O)cc(C)c1Nc1ccnc(Nc2ccc(C#N)cc2)n1	384.16985926000007
1077	-2425.421987	-2424.921758	-2424.800354	-2424.801298	-2424.842879	0.500229	0.621633	0.620689	0.579108	18.01014	20.320171	0.0	-529.799791	83.542193	389.488	158.159	255.516	75 Molecule: 1077 6 1.277908 7.338330 0.503949 8 1.041869 6.112952 -0.152879 6 1.405660 4.985820 0.505193 6 2.017606 4.929070 1.754602 6 2.342745 3.692127 2.317450 6 2.065285 2.510840 1.649447 6 1.457913 2.550048 0.387465 6 1.075915 1.325232 -0.353613 6 1.944389 0.417806 -0.847999 6 3.430582 0.652119 -0.745209 8 4.046028 0.806296 0.273948 8 3.982368 0.683846 -1.969203 7 1.533130 -0.708300 -1.5372…	COc1cccc(-c2c(C(=O)O)n(Cc3c(F)cccc3C(F)(F)F)c(=O)n(CC(NCCCC(=O)O)c3ccccc3)c2=O)c1F	661.184741336
10770	-1867.12304716	-1866.673957	-1866.584581	-1866.585526	-1866.614799	0.44909	0.538466	0.537521	0.508248	16.777918	19.723437	0.0	-475.638321	62.654878	337.3	115.738	188.106	60 Molecule: 10770 6 4.181941 2.323645 0.718246 6 3.284616 1.973212 -0.472077 6 1.868533 2.549126 -0.274128 6 1.104328 1.484831 0.539629 6 -0.422688 1.488258 0.314603 6 -0.884404 1.654313 -1.151877 6 -2.224235 0.951676 -1.457102 6 -3.142817 0.945047 -0.261865 6 -4.410490 1.357470 -0.332828 8 -5.073179 1.718132 -1.469161 6 -2.602669 0.397348 1.056310 6 -2.931449 1.395302 2.201587 6 -3.221123 -0.90…	CC1CC2C3CCC(=CO)C(C)(C=CC(=O)O)C3(F)C(O)CC2(C)C1(O)C(=O)CCl	444.17149457999983
10773	-1606.08476526	-1605.615729	-1605.516877	-1605.517822	-1605.550059	0.469036	0.567888	0.566944	0.534706	17.063094	19.808875	0.0	-496.763062	69.552267	355.763	122.646	208.051	64 Molecule: 10773 6 6.098119 -0.987793 2.346719 6 6.362170 -0.408803 0.969148 8 5.220578 0.326094 0.495448 6 4.217610 -0.408972 -0.009334 8 4.239567 -1.613214 -0.097782 6 3.072532 0.469460 -0.492088 6 3.548568 1.334275 -1.681053 6 2.371162 1.966198 -2.442818 6 1.278902 2.521070 -1.556193 6 1.562972 3.415440 -0.521333 6 0.554657 3.878346 0.323521 6 -0.761780 3.465814 0.132424 6 -1.061828 2.586601…	CCOC(=O)C(CCc1ccccc1)NC(C)C(=O)N1C(C(=O)OO)Cc2ccccc2C1O	470.2053012999999
10777	-1301.01634296	-1300.617327	-1300.53199	-1300.532934	-1300.558705	0.399016	0.484353	0.483409	0.457638	16.655825	19.513593	0.0	-422.603628	62.087779	303.344	98.734	179.607	54 Molecule: 10777 6 0.321339 -2.583459 -1.361306 6 0.560554 -1.350346 -0.529765 7 -0.269566 -0.504521 -0.072948 6 -1.703974 -0.650679 -0.303795 6 -2.306608 -1.605131 0.735065 6 -3.844115 -1.611759 0.809874 6 -4.430132 -0.224029 0.913628 6 -5.017874 0.385353 -0.198083 6 -5.517996 1.683271 -0.117146 6 -5.434593 2.391155 1.078540 6 -4.848666 1.793987 2.193015 6 -4.350186 0.497711 2.108303 6 -2.0975…	CC(=NC(CCc1ccccc1)C(=O)O)C(=O)N1C(C(=O)O)CC2CCCC21	386.184171932
10779	-2353.11158376	-2352.743675	-2352.63619	-2352.637134	-2352.671759	0.367908	0.475394	0.47445	0.439825	18.019071	20.071344	0.0	-389.657175	76.16794	297.722	129.64	226.223	59 Molecule: 10779 6 -7.605684 2.494407 -2.007876 6 -6.258984 1.919850 -1.700731 6 -4.994021 2.318923 -2.205187 6 -4.091374 1.480738 -1.601665 7 -4.811078 0.660083 -0.782969 6 -4.354537 -0.459034 -0.039861 6 -5.077191 -1.644433 -0.173427 6 -4.663155 -2.773457 0.515775 17 -5.563432 -4.253246 0.341794 6 -3.534678 -2.749524 1.328680 6 -2.838470 -1.556965 1.465462 6 -3.234489 -0.397104 0.796865 6 -2.…	Cc1ccn(-c2cc(Cl)ccc2C(Oc2cc(-c3ccc(C(=O)C(N)C(=O)O)cc3)nc(N)n2)C(F)(F)F)n1	560.11866546
10780	-2136.73331809	-2136.525442	-2136.448012	-2136.448956	-2136.470922	0.207876	0.285306	0.284362	0.262396	16.34484	19.383168	0.0	-220.164882	57.742575	178.44	80.551	162.964	35 Molecule: 10780 7 4.981513 -0.437133 -1.119310 6 4.548016 -1.668843 -0.756327 7 5.315224 -2.723808 -1.200880 7 3.495714 -1.951735 -0.038636 6 2.774831 -0.954605 0.548457 7 2.948549 0.345110 0.494052 6 2.003261 1.009375 1.246793 6 1.985031 2.501907 1.239942 16 1.485085 3.218769 -0.372921 6 -0.152600 2.449676 -0.561832 6 -0.085181 1.119482 -1.299932 8 -1.411875 0.637739 -1.600559 6 -2.080682 0.1…	NC(N)=Nc1nc(CSCCOC(=O)NS(N)(=O)=O)cs1	354.02386592799985
10781	-1191.70409664	-1191.296316	-1191.218048	-1191.218992	-1191.24376	0.407781	0.486049	0.485105	0.460337	16.046887	19.375371	0.0	-431.886703	55.662944	304.408	97.14	164.729	53 Molecule: 10781 6 3.991615 2.473494 -0.405881 6 2.918646 1.389817 -0.377682 6 1.957173 1.514994 0.807426 6 0.771046 0.535704 0.709506 6 1.205657 -0.902473 0.276918 6 0.600929 -1.340059 -1.053638 8 1.207914 -0.562106 -2.084408 6 -0.915755 -1.209086 -1.030901 6 -1.391754 0.235178 -0.786486 6 -1.870114 0.851333 -2.112178 6 -0.299917 1.177104 -0.202876 6 -1.092760 2.279355 0.558721 6 -2.560338 1.8…	CC1CC2C(C(O)CC3(C)C2CCC3(O)C(=O)CO)C(C)(C=O)C1=O	352.1885886159999
10784	-947.245354588	-947.127397	-947.070069	-947.071013	-947.084921	0.117958	0.175286	0.174342	0.160433	14.83299	18.775057	0.0	-124.931091	44.985957	109.401	51.903	120.657	23 Molecule: 10784 8 -0.899191 2.045809 -0.702405 6 0.229596 1.892379 -0.314056 8 0.963388 2.926683 0.161765 6 0.993744 0.611637 -0.279596 6 2.297266 0.600016 0.230960 6 3.026233 -0.580212 0.297015 8 4.292560 -0.639923 0.790061 6 2.459589 -1.771094 -0.161467 6 1.174822 -1.763714 -0.678961 6 0.430058 -0.584784 -0.736639 8 -0.816954 -0.608371 -1.312896 6 -1.808909 -1.324068 -0.622134 6 -2.502262 -0…	O=C(O)c1cc(O)ccc1OCC(F)(F)F	236.029643364
10785	-1248.20573434	-1247.767484	-1247.674673	-1247.675617	-1247.703281	0.43825	0.531061	0.530117	0.502453	17.180644	19.44619	0.0	-464.156958	67.998352	332.654	101.728	195.338	57 Molecule: 10785 6 -9.342726 0.683652 -0.160481 6 -8.095031 0.326914 -0.967647 6 -7.161908 1.514788 -1.211648 6 -6.666042 2.176661 0.080949 7 -6.059543 1.259091 1.030774 6 -4.906868 0.554662 0.754347 6 -4.599141 -0.594207 1.511097 6 -3.428832 -1.292082 1.290636 6 -2.524487 -0.874748 0.307529 6 -1.289730 -1.663574 0.113092 8 -1.000552 -2.658099 0.740537 8 -0.498922 -1.153167 -0.857150 6 0.701482…	CCCCNc1ccc(C(=O)OCCOCCOCCOCCO)cc1	369.215137712
10787	-426.348216329	-426.177393	-426.124224	-426.125168	-426.137192	0.170824	0.223992	0.223048	0.211025	14.078906	17.971137	0.0	-180.921899	42.577461	139.965	41.522	111.902	24 Molecule: 10787 6 3.804947 -1.374236 0.752020 6 3.304960 -0.676391 -0.516895 6 1.951310 -0.056747 -0.318994 6 1.689367 1.243374 -0.435827 6 0.342905 1.891965 -0.219395 6 -0.798421 0.920370 -0.146365 6 -1.587594 0.760874 0.915088 6 -2.733175 -0.218392 0.986141 6 -3.299398 -0.532174 -0.380023 8 -3.416288 -1.643123 -0.831081 1 3.103733 -2.152490 1.070290 1 4.778453 -1.844974 0.587917 1 3.902748 -…	CCC=CCC=CCC=O	138.104465068
10791	-2133.96183393	-2133.637081	-2133.54015	-2133.541094	-2133.571671	0.324753	0.421684	0.42074	0.390163	17.233236	19.928059	0.0	-343.950334	69.276761	264.018	114.976	204.009	53 Molecule: 10791 7 -6.950595 -2.530051 1.032028 6 -5.933090 -1.981518 1.006308 6 -4.662177 -1.299930 0.994909 6 -3.837159 -1.352728 2.125399 6 -2.634122 -0.671961 2.058676 7 -2.228510 0.017118 0.987924 6 -3.024379 0.053993 -0.084414 7 -2.531626 0.798570 -1.156305 6 -2.925670 0.658356 -2.492026 8 -3.911251 0.074142 -2.872607 6 -1.886243 1.360035 -3.347258 6 -1.105589 2.231215 -2.362639 6 -1.2522…	N#Cc1ccnc(N2C(=O)CCC2C(=O)N(c2cncc(F)c2)C(C(=O)OO)c2ccccc2Cl)c1	509.090224544
10795	-819.415629449	-819.22278	-819.164738	-819.165682	-819.180651	0.192849	0.250891	0.249947	0.234978	14.797651	18.71707	0.0	-204.249413	44.619413	156.844	56.594	122.16	29 Molecule: 10795 6 -3.722446 0.815344 -0.287651 6 -2.676303 -0.258445 -0.517553 8 -3.346101 -1.476140 -0.758669 6 -1.761389 -0.448969 0.693036 6 -0.622676 -1.413565 0.367083 8 -0.545739 -2.429897 -0.272319 7 0.357548 -0.569979 0.908857 6 1.479577 -0.097211 0.164037 6 2.751605 -0.756489 -0.040534 8 3.649346 -0.244205 -0.700302 8 2.869020 -1.952404 0.535690 6 1.224815 1.139163 -0.330251 8 2.03866…	CC(O)C1C(=O)N2C(C(=O)O)=C(O)C(C)C12	227.079372516
10797	-1712.72565466	-1712.238665	-1712.144355	-1712.1453	-1712.176296	0.486989	0.581299	0.580355	0.549359	17.080106	19.802486	0.0	-515.777619	66.056369	364.178	121.911	198.492	64 Molecule: 10797 7 -1.833690 -3.372510 0.010017 6 -2.683634 -2.402502 0.692322 6 -3.731071 -1.863376 -0.280975 8 -3.218716 -0.808798 -1.107579 6 -3.026258 0.460483 -0.538457 8 -1.698254 0.634573 -0.118290 6 -0.780866 0.568126 -1.189457 6 0.383290 1.519980 -0.958828 6 0.042230 2.955942 -1.339907 8 -1.287493 3.289019 -0.989392 8 1.371231 0.992190 -1.840812 6 1.354594 -0.410026 -1.662273 8 2.10611…	NCC1OC(OC2C(CO)OC(OC3C(O)C(N)CC(N)C3O)C2O)C(=NO)C(O)C1O	468.2067578439999
10798	-496.816005441	-496.721151	-496.678671	-496.679615	-496.687737	0.094855	0.137334	0.13639	0.128268	13.500153	18.054909	0.0	-100.461805	35.388665	85.586	31.635	89.406	17 Molecule: 10798 8 1.561752 2.373503 -0.000000 6 1.235305 1.211793 0.000000 6 2.168063 -0.000000 0.000000 6 1.235305 -1.211793 0.000000 8 1.561752 -2.373503 -0.000000 6 -0.166009 -0.696087 0.000000 6 -1.354136 -1.419416 -0.000000 6 -2.545930 -0.701636 -0.000000 6 -2.545930 0.701636 0.000000 6 -1.354136 1.419416 0.000000 6 -0.166009 0.696087 0.000000 1 2.816026 0.000000 -0.881994 1 2.816025 -0.0…	O=C1CC(=O)c2ccccc21	146.036779432
10799	-899.926130948	-899.659614	-899.599409	-899.600353	-899.616756	0.266517	0.326722	0.325778	0.309375	15.299218	18.982968	0.0	-282.271876	45.392167	204.428	67.106	126.712	37 Molecule: 10799 6 2.648548 -2.823321 -1.032328 7 1.481931 -2.634077 -0.188184 6 0.269888 -2.490162 -0.866745 6 -0.720395 -1.592041 -0.735879 6 -0.752128 -0.314273 0.088597 6 -1.500251 -0.596734 1.378974 6 -2.815030 -0.425153 1.494967 6 -3.601924 0.191138 0.367015 8 -3.864462 -0.820413 -0.605208 6 -2.785859 1.332426 -0.233238 6 -1.420238 0.860456 -0.728568 8 -0.524280 2.000299 -0.655061 6 0.659…	CN1C=CC23C=CC(O)CC2Oc2c(O)ccc(c23)C1	271.120843404
108	-572.955811839	-572.766769	-572.715146	-572.71609	-572.727624	0.189043	0.240666	0.239722	0.228188	14.014364	18.28375	0.0	-200.217959	41.459139	150.428	42.691	108.65	26 Molecule: 108 8 -0.890103 1.838119 0.074790 6 -0.545518 0.679605 -0.027234 8 -1.394248 -0.335005 -0.347760 6 -2.741269 0.057512 -0.475019 6 -3.727234 -1.044909 -0.310063 6 -3.589972 0.022866 0.749746 7 0.718173 0.210668 0.146721 6 1.799367 1.168026 0.358548 6 2.998184 0.773280 -0.493109 7 3.501623 -0.545502 -0.084763 6 2.478892 -1.408464 0.507894 6 1.077838 -1.191293 -0.061283 1 -2.901860 0.83…	O=C(OC1CC1)N1CCNCC1	170.105527688
1080	-1338.30679176	-1338.010603	-1337.941291	-1337.942235	-1337.961979	0.296188	0.365501	0.364557	0.344812	16.059153	19.255383	0.0	-313.697412	51.498407	228.763	78.0	145.88	42 Molecule: 1080 6 -5.413842 -0.991769 1.135479 7 -4.401241 -1.198105 0.117839 6 -4.055036 0.031216 -0.607336 6 -2.774647 0.696554 -0.090944 6 -1.603886 -0.248873 -0.266878 6 -0.327014 0.165530 -0.373461 6 0.806798 -0.780387 -0.495627 6 0.844460 -1.846484 -1.504898 6 1.979090 -2.559700 -1.487059 16 3.011891 -2.137436 -0.102643 8 4.416276 -1.804446 -0.506150 6 1.942182 -0.741156 0.249233 6 2.2514…	CN1CCC(=C2c3ccS(=O)c3C(=O)Cc3ccccc32)CC1	325.113649848
10803	-1655.71017748	-1655.214337	-1655.109008	-1655.109952	-1655.144142	0.49584	0.601169	0.600225	0.566036	17.864536	19.904775	0.0	-525.151904	74.344705	376.647	131.369	221.684	68 Molecule: 10803 6 4.819588 4.579215 0.614127 6 3.559996 4.538086 1.040998 6 2.540992 3.523073 0.623001 8 1.353690 3.806829 0.610230 7 3.053568 2.311873 0.257713 6 2.360957 1.180646 -0.204649 6 0.976938 1.056334 -0.207268 6 0.360418 -0.114609 -0.660695 7 -1.056149 -0.093594 -0.725860 6 -1.962474 -1.025383 -0.313001 7 -1.542142 -2.269761 -0.049902 6 -2.483328 -3.124174 0.373439 6 -3.803050 -2.77…	C=CC(=O)Nc1cc(Nc2nccc(-c3cn(C)c4ccccc34)n2)c(O)cc1N(C)CC[N+](C)(C)[O-]	501.24883785200007
10805	-1951.03645743	-1950.625233	-1950.528481	-1950.529426	-1950.55994	0.411224	0.507976	0.507032	0.476517	17.667575	19.840254	0.0	-435.533347	69.153023	318.167	117.3	203.632	59 Molecule: 10805 6 -0.129046 -0.153022 1.966782 6 0.773324 -0.331363 0.776590 6 2.126931 -0.002673 0.848758 6 2.959130 -0.160017 -0.264381 7 4.334538 0.147294 -0.251752 6 5.099265 0.619670 0.786292 8 4.660887 0.886521 1.890433 6 6.547646 0.839800 0.438238 6 7.112596 2.017102 0.933583 6 8.435636 2.338211 0.660256 6 9.208452 1.464152 -0.099596 6 8.661559 0.272139 -0.562847 6 7.330784 -0.062654 -0…	Cc1cc(NC(=O)c2ccccc2CO)ccc1OC(=O)N1CCCC(O)c2cc(Cl)ccc21	480.14519958
10807	-479.465297141	-479.290443	-479.248827	-479.249771	-479.257974	0.174854	0.21647	0.215526	0.207324	13.071551	18.02438	0.0	-185.190914	34.388586	135.245	34.375	87.588	23 Molecule: 10807 8 -2.225282 -1.146237 -0.010584 7 -1.099033 -0.410647 0.000259 6 -0.531313 -0.324521 1.388734 6 0.639236 0.674590 1.445810 6 1.070839 1.002859 0.009364 6 -0.062316 1.764941 -0.692331 6 -1.374542 0.983051 -0.487847 6 1.294370 -0.315397 -0.747978 8 2.148350 -1.197310 -0.039552 6 -0.061858 -1.021503 -0.892090 1 -1.383847 -0.051538 2.011207 1 -0.232610 -1.344611 1.634858 1 1.470768…	[O-][N+]12CCC(CC1)C(O)C2	143.094628656
10808	-1731.89558266	-1731.390278	-1731.280616	-1731.28156	-1731.316813	0.505304	0.614967	0.614023	0.578769	18.297092	19.974929	0.0	-535.175133	77.807915	385.305	134.463	230.804	70 Molecule: 10808 6 8.970150 1.815220 1.163318 7 9.485357 0.762818 0.298535 6 8.779130 -0.502415 0.442614 6 7.496410 -0.450287 -0.374891 7 6.830476 -1.797639 -0.486146 8 7.710669 -2.735173 -0.915378 6 6.244941 -2.229825 0.826028 6 7.288388 -2.785295 1.781312 8 7.109787 -2.759503 2.973939 6 5.727520 -1.717413 -1.530086 6 4.607088 -0.751068 -1.253179 6 3.468221 -1.160177 -0.554981 6 2.432458 -0.26…	CNCC[N+]([O-])(CC=O)Cc1ccc(C(=O)Nc2ccc(C)c(Nc3nccc(-c4cccnc4)n3)c2)cc1	525.2488378520002
10813	-664.159137235	-664.125161	-664.089473	-664.090417	-664.096189	0.033976	0.069664	0.06872	0.062948	11.399208	17.425458	0.0	-35.984462	30.684573	43.123	19.615	75.112	9 Molecule: 10813 6 1.617344 -0.340485 0.065365 16 -0.090766 0.144357 0.053350 8 -0.223837 1.364071 -0.706449 8 -0.655521 0.022987 1.384136 8 -0.698879 -1.082277 -0.819262 1 2.165969 0.441969 0.591449 1 1.959908 -0.417214 -0.966665 1 1.707250 -1.293816 0.584935 1 -1.459033 -1.435987 -0.322913	CS(=O)(=O)O	95.988114988
10818	-271.634013287	-271.517308	-271.479641	-271.480586	-271.486824	0.116706	0.154372	0.153428	0.147189	11.77474	17.261918	0.0	-123.604777	32.285672	96.277	22.628	79.275	16 Molecule: 10818 8 -2.113364 -0.099295 -0.112415 6 -0.785140 0.004529 0.355634 6 0.020644 -1.203726 -0.114864 6 1.495570 -0.759301 -0.015373 6 1.465158 0.793231 0.080443 6 0.010355 1.181771 -0.213238 1 -2.600339 0.676866 0.196542 1 -0.764566 0.053890 1.457760 1 -0.265062 -1.390135 -1.156264 1 -0.204150 -2.107557 0.456413 1 1.980866 -1.189278 0.865186 1 2.065980 -1.096998 -0.884314 1 2.170769 1.…	OC1CCCC1	86.07316494
10821	-1052.75837836	-1052.441918	-1052.3707	-1052.371644	-1052.391343	0.316461	0.387678	0.386734	0.367036	16.029843	19.170086	0.0	-335.168139	53.564881	242.679	76.845	149.89	43 Molecule: 10821 8 0.908382 1.226484 -1.600061 6 1.042277 0.887928 -0.446368 8 0.092482 0.273613 0.270013 6 -1.130339 -0.033647 -0.422094 6 -2.000871 1.216511 -0.586660 6 -3.474951 0.808062 -0.798398 7 -3.583136 -0.546651 -1.374271 6 -3.242531 -1.401415 -0.217737 6 -1.839375 -1.112380 0.384579 6 -4.363553 -0.920724 0.708888 8 -5.607328 -1.411281 0.271489 6 -4.271814 0.617403 0.541502 8 -3.64929…	O=C(OC1CC2NC(C1)C(O)C2O)C(CO)c1ccccc1	307.14197277200003
10826	-624.410404623	-624.322169	-624.276262	-624.277206	-624.286443	0.088236	0.134143	0.133199	0.123962	13.666774	18.201649	0.0	-93.452065	37.837661	83.583	35.276	96.619	17 Molecule: 10826 7 -3.803610 -0.002360 -0.042362 6 -2.416335 -0.000389 -0.003484 6 -1.703615 1.207666 -0.014818 6 -0.317634 1.206264 -0.031749 6 0.384129 0.003172 -0.039807 6 1.879251 0.000723 0.003892 9 2.398124 1.104512 -0.557487 9 2.350758 -0.047336 1.262890 9 2.395086 -1.060875 -0.636868 6 -0.315040 -1.201972 -0.032074 6 -1.700587 -1.207073 -0.014682 1 -4.249785 0.836766 0.302696 1 -4.24746…	Nc1ccc(C(F)(F)F)cc1	161.045233852
10828	-1667.13194001	-1666.838337	-1666.744608	-1666.745553	-1666.77367	0.293603	0.387332	0.386387	0.35827	17.695764	19.789302	0.0	-310.959717	68.489276	242.462	106.93	197.268	49 Molecule: 10828 6 3.911537 2.663755 -0.600463 6 2.617981 1.899203 -0.613184 6 1.398494 2.526785 -0.854633 6 0.203452 1.813942 -0.858828 6 0.208604 0.438100 -0.619691 6 -1.027844 -0.409886 -0.617077 8 -0.989872 -1.602380 -0.851442 7 -2.189825 0.269324 -0.310892 6 -3.491756 -0.237396 -0.255162 6 -3.838333 -1.540748 -0.619998 6 -5.169569 -1.927377 -0.537677 6 -6.177167 -1.061359 -0.110443 6 -7.58…	Cc1ccc(C(=O)Nc2ccc(C(=O)O)c(C(F)(F)F)c2)cc1C#Cc1cnc2cccnn12	464.10962500000016
10829	-1091.99685136	-1091.65108	-1091.57997	-1091.580914	-1091.601174	0.345771	0.416881	0.415937	0.395677	15.946235	19.237019	0.0	-366.211433	52.8562	261.004	81.602	149.663	46 Molecule: 10829 6 2.906273 2.072136 1.024093 7 3.545087 1.001537 0.219729 8 4.834193 1.362823 -0.001847 6 2.875776 0.716920 -1.107400 6 3.706581 -0.485269 -1.585194 6 4.138409 -1.210593 -0.278942 6 3.525029 -0.372123 0.854077 6 2.101093 -0.811653 1.202876 6 1.233687 -0.871365 -0.052348 8 -0.133015 -0.985136 0.400267 6 -1.043745 -1.348771 -0.516176 8 -0.765701 -1.701752 -1.636915 6 -2.487090 -1…	C[N+]1([O-])C2CCC1CC(OC(=O)C(O)(CO)c1ccccc1)C2	321.1576228360001
1083	-1549.77861245	-1549.335878	-1549.23585	-1549.236795	-1549.268392	0.442735	0.542762	0.541818	0.510221	17.460448	19.733594	0.0	-468.906703	71.475427	339.996	117.848	210.526	61 Molecule: 1083 6 -4.368531 3.621993 0.988731 8 -4.009877 2.963116 -0.217995 6 -4.218371 1.604116 -0.170190 6 -5.502962 1.113542 -0.456753 6 -6.651603 2.020907 -0.804247 6 -5.632509 -0.263231 -0.390518 6 -4.589118 -1.112780 -0.069151 6 -3.315443 -0.613620 0.196960 8 -2.325760 -1.470912 0.516268 6 -3.128780 0.779816 0.154861 6 -1.775471 1.370698 0.493847 6 -0.670088 0.864347 -0.400920 6 0.464026…	COc1c(C)c2c(c(O)c1CC=C(C)CCC(=O)OCCN1C=COCC1)C(=O)OC2O	447.189316888
10830	-2151.060305	-2150.635618	-2150.553447	-2150.554392	-2150.581145	0.424687	0.506858	0.505913	0.47916	16.662081	19.716532	0.0	-449.791816	57.693457	317.465	108.417	172.943	57 Molecule: 10830 6 4.249470 -2.231251 -1.694122 6 3.126537 -2.180569 -0.660722 6 1.692788 -2.232018 -1.256760 6 0.970188 -1.051723 -0.592214 6 -0.557634 -0.996378 -0.554613 6 -1.201690 -2.146697 0.235578 6 -2.698675 -2.165729 0.020824 6 -3.359584 -0.843981 0.339833 8 -4.219294 -0.760549 1.476141 6 -4.811967 -0.829891 0.185756 6 -5.439084 0.317450 -0.591627 8 -6.602934 0.634540 -0.498347 6 -4.50…	CC1CC2C3CCC45OC4C(=O)C=CC5(C)C3(Cl)C(O)CC2(C)C1(O)C(=O)CCl	442.1313793559999
10832	-1818.6484454	-1818.260692	-1818.16391	-1818.164854	-1818.195727	0.387753	0.484535	0.483591	0.452718	16.692774	19.664788	0.0	-410.675111	68.805208	303.458	110.968	203.695	55 Molecule: 10832 6 -3.821900 -3.345666 0.286414 6 -2.662863 -3.268184 -0.682980 8 -1.695216 -2.382004 -0.105334 6 -0.635865 -2.106348 -0.868489 8 -0.423677 -2.617056 -1.939468 6 0.306927 -1.156714 -0.148333 6 -0.147428 0.210443 0.378761 6 0.106873 1.415502 -0.520277 6 0.219976 2.661072 0.272981 8 0.430666 2.671175 1.466850 8 0.030814 3.800352 -0.423764 6 0.124590 4.992530 0.355381 6 0.266478 1.…	CCOC(=O)C1(C(C(C(=O)OC)=C(C)O)c2ccccc2Cl)OC1COCCN	427.139779852
10839	-1189.88000504	-1189.463445	-1189.378275	-1189.379219	-1189.405047	0.41656	0.50173	0.500786	0.474958	16.549395	19.442101	0.0	-441.184852	61.85007	314.248	98.204	179.256	55 Molecule: 10839 6 -5.775023 -1.541712 1.612886 6 -5.486826 -1.291939 0.144159 8 -4.324662 -0.469808 -0.022366 6 -3.146347 -1.114646 0.099500 8 -3.044205 -2.308425 0.304354 7 -2.078975 -0.268301 -0.046315 6 -2.246978 1.124143 -0.315263 6 -1.799080 1.670457 -1.517358 6 -1.913831 3.039078 -1.748950 6 -2.491378 3.865762 -0.790314 6 -2.950508 3.318616 0.406507 6 -2.821285 1.955959 0.647895 6 -0.737…	CCOC(=O)N(c1ccccc1)C(CC=O)CCNCCc1ccccc1	368.209992756
1084	-2028.50537151	-2027.842302	-2027.719014	-2027.719958	-2027.760422	0.663069	0.786358	0.785414	0.744949	18.789509	20.209872	0.0	-702.26641	86.720098	492.854	157.437	259.482	87 Molecule: 1084 6 2.178669 -0.545907 2.606491 7 1.888772 -0.229692 1.217959 6 0.497181 0.077494 0.908153 6 -0.311496 -1.185259 0.604395 7 -1.709078 -0.887546 0.349248 6 -2.417267 -2.014368 -0.248339 6 -3.737973 -1.526813 -0.865216 6 -4.287742 -0.345589 -0.065321 8 -5.712568 -0.344478 -0.252893 6 -6.344141 0.812960 0.044410 8 -5.792051 1.806983 0.462910 7 -7.679680 0.655018 -0.203990 6 -8.705923…	CN(CCN1CCC(OC(=O)Nc2ccccc2-c2ccccc2)CC1)C(=O)c1ccc(C[N+]2([O-])CCC(C(=O)O)CC2)cc1	614.310435064
10841	-1675.58386528	-1675.096349	-1675.003039	-1675.003983	-1675.03531	0.487516	0.580827	0.579882	0.548555	16.940435	19.789633	0.0	-516.335507	64.64728	363.882	123.086	196.388	64 Molecule: 10841 7 6.143929 0.120939 -2.124743 6 4.782623 0.478350 -1.739345 6 4.540340 0.125835 -0.276694 8 3.199674 0.490933 0.008505 6 2.892779 0.378686 1.395312 8 1.589404 0.798613 1.614600 6 1.204325 1.988640 0.925477 6 0.248080 2.757303 1.787188 6 -0.809476 3.392874 1.289414 6 -1.237776 3.287216 -0.159100 7 -2.676958 3.438597 -0.366573 6 -0.809238 1.923151 -0.703910 8 -1.545337 0.912716 -…	NCC1OC(OC2C=CC(N)C(OC3OC(CO)C(O)C(=NO)C3O)C2O)C(N)CC1O	464.211843224
10842	-1906.93378019	-1906.426304	-1906.326376	-1906.32732	-1906.360797	0.507476	0.607405	0.60646	0.572984	17.770487	20.10337	0.0	-537.475608	69.379665	380.56	135.65	210.317	71 Molecule: 10842 6 4.193009 -0.462915 -2.496561 7 3.275945 0.288660 -1.646330 6 3.651352 0.619970 -0.368844 8 2.971345 1.151460 0.472800 8 4.970184 0.300046 -0.188743 6 5.589820 0.636868 1.005823 6 5.509781 1.913360 1.552722 6 6.230082 2.190159 2.710460 6 7.022952 1.212324 3.307183 6 7.094842 -0.057639 2.741620 6 6.374494 -0.350746 1.587709 6 1.867051 0.174466 -2.006346 6 0.901236 1.121039 -1.2…	CN(C(=O)Oc1ccccc1)C1CC2OC(C)(C1O)n1c3ccccc3c3c4c(c5c6ccccc6n2c5c31)C(=O)NC4	572.205969996
10844	-476.099211068	-475.988597	-475.941731	-475.942676	-475.952656	0.110614	0.15748	0.156535	0.146555	13.125561	17.892584	0.0	-117.152587	38.066368	98.227	34.91	98.638	18 Molecule: 10844 6 2.393363 -0.155973 -0.700641 6 1.060942 -0.780360 -0.286742 6 1.138995 -1.383526 1.118591 6 -0.074560 0.249498 -0.415761 7 0.116112 1.316630 0.618337 8 0.502249 2.347572 0.145329 6 -1.444460 -0.377660 -0.221262 8 -1.698455 -1.547737 -0.340361 8 -2.366235 0.555952 0.061981 1 2.345023 0.267258 -1.709009 1 2.685587 0.645232 -0.013537 1 3.183452 -0.912076 -0.685366 1 0.801250 -1.…	CC(C)C(N=O)C(=O)O	131.058243148
10845	-1021.43289023	-1021.016414	-1020.942977	-1020.943921	-1020.965985	0.416476	0.489913	0.488969	0.466905	16.131566	19.227917	0.0	-441.095558	53.410329	306.833	87.539	154.562	52 Molecule: 10845 6 5.594189 -0.839098 1.514046 8 4.899062 0.223473 0.905151 6 3.660181 -0.045965 0.421495 6 3.026868 -1.280116 0.490747 6 1.747730 -1.450245 -0.046948 6 1.088614 -0.377606 -0.637966 6 1.721384 0.869467 -0.708766 6 2.997083 1.043463 -0.187706 8 3.694881 2.208295 -0.208542 6 3.072127 3.318549 -0.810003 6 -0.271149 -0.688203 -1.232800 6 -1.052114 0.528572 -1.742840 6 -2.532355 0.15…	COc1cc2c(cc1OC)C1CC(O)C(CC(C)C)CN1CC2	319.214743788
10846	-845.83532907	-845.569922	-845.504434	-845.505378	-845.523167	0.265407	0.330895	0.329951	0.312162	15.365399	18.90929	0.0	-281.096185	49.519671	207.047	68.156	137.832	37 Molecule: 10846 6 0.029321 0.603964 2.210550 6 0.574361 1.440895 1.077711 6 1.135925 2.684985 1.370408 6 1.636022 3.518640 0.374345 6 1.582789 3.108813 -0.951141 6 1.032853 1.868749 -1.265962 6 0.528609 1.032728 -0.269884 6 -0.054747 -0.328899 -0.652029 8 0.083414 -0.466046 -2.048178 8 0.613405 -1.388589 -0.005082 6 2.024640 -1.387880 -0.149616 6 2.496862 -2.786591 0.193386 8 3.905874 -2.77325…	Cc1ccccc1C(O)(OCCO)c1ccccc1	258.12559443600003
10848	-456.780069557	-456.705362	-456.662917	-456.663861	-456.671794	0.074708	0.117152	0.116208	0.108275	12.718903	17.735486	0.0	-79.123828	35.552268	72.922	27.643	89.332	14 Molecule: 10848 8 -0.975631 -1.014036 -0.864670 6 -1.432055 -0.132696 -0.180828 8 -2.679129 -0.168156 0.321886 6 -0.701488 1.127445 0.213710 6 0.698158 1.154936 -0.383318 6 1.569908 -0.008922 0.034371 8 2.516296 -0.418119 -0.583806 8 1.205008 -0.518539 1.230475 1 -3.073439 -1.007885 0.027695 1 -1.291377 1.986203 -0.122636 1 -0.672872 1.170341 1.306466 1 1.216146 2.071624 -0.080377 1 0.667520 1…	O=C(O)CCC(=O)O	118.026608672
10851	-785.908649249	-785.650376	-785.58523	-785.586174	-785.602802	0.258274	0.32342	0.322475	0.305847	15.113009	18.730565	0.0	-273.541466	50.385591	202.356	60.636	137.111	35 Molecule: 10851 6 -4.645269 1.903190 -0.122638 6 -3.778867 0.735446 0.289134 8 -2.949496 0.826231 1.166931 6 -3.983627 -0.567939 -0.469618 6 -2.937458 -1.596949 -0.075912 6 -1.558337 -1.081220 -0.421054 8 -1.335170 -0.251022 -1.270581 8 -0.607945 -1.673949 0.315951 6 0.723108 -1.179464 0.114267 6 0.904718 0.116611 0.915939 7 2.163419 0.809815 0.763756 6 3.353664 0.219815 1.353519 6 4.169749 -0…	CC(=O)CCC(=O)OCCN1CCOCC1	229.131408088
10852	-915.463134809	-915.274471	-915.211839	-915.212783	-915.229596	0.188664	0.251296	0.250352	0.233539	15.144081	18.873642	0.0	-199.81683	47.527334	157.098	61.577	131.82	30 Molecule: 10852 6 -2.094130 2.634696 -0.975317 8 -1.996727 1.783143 0.165360 6 -0.949632 0.901022 0.079340 6 -1.238869 -0.419835 -0.290328 6 -2.637383 -0.895060 -0.539519 6 -3.141132 -1.819512 0.556610 8 -2.521419 -2.108964 1.545309 6 -0.182999 -1.333481 -0.384184 8 -0.426092 -2.603834 -0.743128 6 1.102528 -0.871659 -0.124193 6 1.364754 0.431838 0.248715 6 0.348409 1.362730 0.378262 6 0.624579…	COc1c(CC=O)c(O)c2c(c1CO)COC2=O	252.063388104
10853	-492.676472009	-492.626075	-492.583523	-492.584467	-492.592405	0.050397	0.092949	0.092005	0.084067	12.655672	17.760432	0.0	-53.375688	35.660691	57.734	25.915	89.56	12 Molecule: 10853 6 -2.979074 -0.122079 0.140045 8 -1.681288 -0.709854 0.273657 6 -0.696241 0.059221 -0.165092 8 -0.783436 1.156277 -0.626687 8 0.457551 -0.672022 -0.050051 6 1.624523 0.008561 0.120873 8 1.747731 1.093204 0.603007 8 2.604957 -0.790867 -0.298858 1 -3.673610 -0.862031 0.531950 1 -3.032212 0.804356 0.714513 1 -3.189321 0.090373 -0.909876 1 3.435768 -0.320814 -0.120086	COC(=O)OC(=O)O	120.005873228
10856	-1284.21427756	-1284.099787	-1284.03439	-1284.035334	-1284.052072	0.11449	0.179887	0.178943	0.162205	15.561529	18.925934	0.0	-121.25835	50.535426	112.289	58.974	137.64	24 Molecule: 10856 7 -4.369812 -1.869972 -0.361579 6 -3.071413 -1.442133 -0.207563 7 -2.708934 -0.202271 -0.227162 6 -1.354773 -0.085745 0.039296 6 -0.796821 1.272595 0.039674 7 0.429430 1.639339 -0.021205 8 1.282683 0.561081 -0.063632 6 2.608971 1.017066 -0.143257 6 3.476815 -0.211244 0.011129 8 3.113710 -1.320992 0.309043 8 4.759628 0.103660 -0.223794 8 5.617634 -1.010446 -0.050126 6 -1.756970 …	Nc1nc(C(=NOCC(=O)OO)C(=O)O)cs1	261.00555594400004
1086	-2226.96351785	-2226.326529	-2226.212204	-2226.213148	-2226.254183	0.636988	0.751314	0.75037	0.709335	17.737708	20.202417	0.0	-674.643751	76.623126	470.864	160.25	240.618	83 Molecule: 1086 7 -3.514130 0.956381 2.051412 6 -4.747777 0.763042 1.286923 6 -4.511756 1.195462 -0.160393 8 -3.281511 0.682257 -0.668428 6 -3.200622 -0.666859 -1.020614 8 -2.759223 -1.463922 0.069310 6 -1.372122 -1.727305 0.067227 6 -0.983658 -2.615977 1.245092 6 -1.664333 -2.228515 2.548490 8 -1.266837 -3.176883 3.512103 8 0.431459 -2.439029 1.346346 6 0.829622 -1.179663 0.813353 8 1.675812 -…	NCC1OC(OC2C(CO)OC(OC3C(O)C=CC(N)C3OC3OC(C=NO)C(O)C(O)C3N)C2O)C(N)C(O)C1O	611.265000992
10861	-1394.76987249	-1394.405561	-1394.317645	-1394.318589	-1394.346295	0.364312	0.452227	0.451283	0.423578	16.51612	19.570615	0.0	-385.847926	62.769349	283.184	105.013	185.034	52 Molecule: 10861 6 -4.978220 0.354644 -2.144774 8 -4.410037 -0.500848 -1.174412 6 -3.062999 -0.456492 -1.013738 6 -2.211851 0.393330 -1.714883 6 -0.832417 0.322114 -1.530104 6 -0.277483 -0.592952 -0.630097 6 -1.145128 -1.427098 0.106394 8 -0.586168 -2.303203 0.988699 6 -1.149822 -2.410775 2.287398 6 -2.530847 -1.368457 -0.085372 8 -3.331697 -2.269124 0.561194 6 -4.285612 -1.719635 1.461670 6 1.…	COc1cc2c(c(OC)c1OC)-c1ccc(O)c(=O)cc1C(O)(NC(C)=O)CC2	401.147452076
10863	-402.18618695	-402.053403	-402.008583	-402.009527	-402.018947	0.132784	0.177604	0.17666	0.16724	12.810623	17.723394	0.0	-140.633165	36.492698	110.856	33.856	94.332	19 Molecule: 10863 6 -2.500177 0.281520 -0.080390 6 -1.123717 -0.224972 0.345591 6 -1.016353 -1.740254 0.169338 6 -0.026240 0.514194 -0.445504 7 -0.064961 1.940748 -0.141530 6 1.325956 -0.125971 -0.172206 8 1.950539 -0.824287 -0.929250 8 1.768259 0.166591 1.073339 1 -3.282743 -0.162530 0.542522 1 -2.700517 0.000450 -1.121342 1 -2.556065 1.368874 -0.002464 1 -0.967298 0.017022 1.406813 1 -1.062908…	CC(C)C(N)C(=O)O	117.078978592
10864	-1095.42966732	-1095.036437	-1094.959288	-1094.960233	-1094.983719	0.393231	0.470379	0.469435	0.445948	16.310359	19.292208	0.0	-416.476463	55.83386	294.575	90.641	162.372	51 Molecule: 10864 6 6.134650 -1.108791 0.114394 8 5.412202 0.103076 0.137061 6 4.061662 0.004022 0.116626 6 3.342441 -1.173403 0.079444 6 1.939607 -1.149281 0.056841 6 1.240289 0.056265 0.073301 6 1.969739 1.249790 0.121437 6 3.359979 1.236097 0.137802 8 4.140094 2.338239 0.170972 6 3.499090 3.593892 0.192556 6 -0.278884 0.011376 0.091063 6 -0.983976 1.262036 -0.424947 6 -2.511077 1.185257 -0.20…	COc1cc2c(cc1OC)C1CC(O)C(CC(C)C)CN1CC2=O	333.194008344
10867	-2291.8243947	-2291.399081	-2291.282969	-2291.283913	-2291.321996	0.425314	0.541426	0.540482	0.502399	18.419176	20.22168	0.0	-450.456232	81.641472	339.157	144.126	244.378	67 Molecule: 10867 6 3.902279 2.514192 1.738401 6 4.257560 1.630822 0.557347 7 4.977650 1.958194 -0.435809 6 5.544981 3.288340 -0.491435 6 6.987795 3.252807 -0.032905 9 7.533822 4.474492 -0.120491 9 7.729457 2.418662 -0.761066 9 7.079113 2.862147 1.250463 6 3.654276 0.229948 0.584533 6 2.117883 0.349916 0.461858 6 1.383660 -0.994860 0.481010 7 -0.041719 -0.760190 0.383516 6 -0.850952 -1.876486 0.…	CC(=NCC(F)(F)F)C(CC(NC(=O)c1cnc2c(c1)CC1(C2)C(=O)Nc2ncccc21)C(=O)O)c1c(F)ccc(F)c1F	619.1654235359999
10870	-400.961457871	-400.853128	-400.808547	-400.809491	-400.818451	0.10833	0.152911	0.151967	0.143007	12.832726	17.697345	0.0	-114.734156	36.726271	95.361	30.27	93.828	17 Molecule: 10870 6 0.561540 1.408174 -0.009312 7 0.833650 0.007398 0.258543 6 2.083041 -0.484595 0.030318 8 3.026391 0.155911 -0.383416 6 -0.245951 -0.857669 0.686675 6 -1.298522 -1.099056 -0.399248 6 -2.356456 -0.021377 -0.481140 8 -2.488828 0.861145 0.329834 1 1.518841 1.922444 -0.090630 1 -0.036140 1.830896 0.801836 1 0.009312 1.538318 -0.947826 1 2.158297 -1.560925 0.277329 1 -0.733309 -0.4…	CN(C=O)CCC=O	115.063328528
10871	-917.472553385	-917.267269	-917.205608	-917.206552	-917.222213	0.205285	0.266946	0.266001	0.25034	15.54393	18.966013	0.0	-217.419917	47.719101	166.918	61.412	129.777	32 Molecule: 10871 8 -4.889597 0.832860 0.684077 6 -4.849720 -0.275194 0.215265 8 -5.862214 -1.155131 0.344422 6 -3.726987 -0.863806 -0.614782 6 -2.422515 -0.122822 -0.485903 6 -2.330718 1.243903 -0.791775 6 -1.126855 1.906506 -0.668399 6 0.028031 1.232653 -0.247829 6 -0.022118 -0.146473 0.016948 6 -1.274036 -0.783388 -0.093013 6 1.128222 -1.079879 0.277530 8 0.900245 -2.249991 0.530607 6 2.56057…	O=C(O)Cc1ccc2c(c1)C(=O)c1ccccc1CO2	268.073558864
10878	-1292.18641539	-1291.946659	-1291.871076	-1291.87202	-1291.892083	0.239756	0.31534	0.314396	0.294333	16.057221	19.068835	0.0	-253.929451	57.802821	197.286	71.468	159.079	36 Molecule: 10878 6 -3.541082 2.741559 -0.110074 7 -3.999769 1.417619 -0.488705 6 -3.455930 0.271260 -0.034087 6 -4.118513 -0.936395 0.038587 7 -5.495726 -1.090408 -0.175249 8 -5.979224 -2.198645 0.016188 8 -6.176467 -0.121050 -0.555618 7 -2.134370 0.326296 0.388582 6 -1.121734 0.795895 -0.562541 6 0.263409 0.678510 0.059124 16 0.694968 -1.078867 0.297653 6 2.073507 -0.869043 1.487311 6 3.190149…	CNC(=C[N+](=O)[O-])NCCSCc1ccc(CO)o1	287.093977024
10880	-574.372413146	-574.231131	-574.181882	-574.182826	-574.194039	0.141282	0.190531	0.189587	0.178374	14.121315	18.247672	0.0	-149.634316	39.284613	118.968	41.508	103.653	22 Molecule: 10880 6 2.927664 -2.018259 -0.000034 8 2.400497 -0.708756 0.000027 6 1.057276 -0.578516 0.000017 6 0.153135 -1.637833 0.000005 6 -1.217829 -1.389205 -0.000003 6 -1.684749 -0.082401 0.000005 6 -3.136578 0.187804 -0.000001 8 -3.993098 -0.666399 -0.000016 6 -0.781406 0.992232 0.000019 6 0.582901 0.758041 0.000024 8 1.544566 1.712088 0.000040 6 1.113366 3.054230 -0.000045 1 2.617184 -2.5…	COc1ccc(C=O)cc1OC	166.06299418
10882	-2096.48440621	-2095.864615	-2095.756283	-2095.757227	-2095.795459	0.619791	0.728123	0.727179	0.688948	17.522995	20.124333	0.0	-656.430176	73.244336	456.312	151.767	228.004	80 Molecule: 10882 7 0.708354 2.797887 -1.876401 6 -0.754878 2.937294 -1.877907 6 -1.317122 2.536469 -0.524422 8 -2.717109 2.769355 -0.583179 6 -3.388030 2.309671 0.557661 8 -3.344227 0.908497 0.666970 6 -4.083923 0.195295 -0.330053 6 -5.467148 -0.111162 0.185939 6 -5.771882 -1.284923 0.734880 6 -4.793174 -2.426709 0.852222 7 -5.085053 -3.431728 -0.175769 6 -3.344760 -1.952218 0.649090 8 -2.53086…	NCC1OC(OC2C=CC(N)C(O)C2OC2OC(CO)C(OC3OC(CN)C(O)C(O)C3N)C2O)C=C(O)C1O	580.2591873399998
10884	-704.705746049	-704.560484	-704.507384	-704.508328	-704.520724	0.145262	0.198362	0.197418	0.185022	14.586578	18.54936	0.0	-153.84948	42.109851	123.882	46.942	111.759	24 Molecule: 10884 6 3.793050 -0.765200 0.081512 6 2.306187 -0.834777 0.106159 8 1.772696 -2.045942 0.234433 7 0.395605 -1.966544 0.234017 6 0.097615 -0.698481 0.099452 6 -1.329156 -0.317115 0.049428 6 -1.796355 0.858394 0.641722 6 -3.155032 1.155297 0.617406 6 -4.053931 0.286088 0.005051 6 -3.591656 -0.889546 -0.582158 6 -2.235649 -1.192300 -0.559091 6 1.298671 0.090407 0.015113 6 1.464141 1.528…	Cc1onc(-c2ccccc2)c1C(=O)O	203.058243148
10885	-382.693175519	-382.601732	-382.55923	-382.560174	-382.568262	0.091443	0.133946	0.133002	0.124913	12.585216	17.54639	0.0	-96.848754	35.448955	83.46	27.002	89.454	15 Molecule: 10885 8 2.674839 0.886214 0.311870 6 1.616509 0.511110 -0.124628 6 1.224977 -0.957223 -0.216778 8 -0.142499 -1.101530 -0.488618 6 -0.991129 -0.783005 0.595325 6 -2.144810 0.062405 0.085539 8 -1.724976 1.344026 -0.336872 1 0.843650 1.208353 -0.511793 1 1.768405 -1.402447 -1.057643 1 1.539687 -1.478917 0.698410 1 -0.444855 -0.222323 1.371419 1 -1.366376 -1.707144 1.058071 1 -2.925504 0…	O=CCOCCO	104.047344116
10886	-1295.20051799	-1294.924793	-1294.861794	-1294.862739	-1294.879955	0.275725	0.338724	0.337779	0.320563	15.763171	19.189337	0.0	-292.024894	47.488375	211.96	70.657	132.591	39 Molecule: 10886 8 -2.401378 -0.144975 -1.446492 7 -1.919486 -0.469880 -0.204169 6 -0.439618 -0.274219 -0.255431 7 0.256161 -1.324237 -0.184765 6 1.657109 -1.354816 -0.214527 6 2.267953 -2.293300 -1.052810 6 3.648270 -2.437738 -1.061709 6 4.439313 -1.669881 -0.208431 6 3.841951 -0.741729 0.636804 6 2.457290 -0.575049 0.636262 16 1.698081 0.602968 1.739343 6 0.979122 1.646253 0.480378 6 1.390630…	[O-][N+]1(C2=Nc3ccccc3Sc3ccccc32)CCNCC1	311.10923316400005
10889	-1473.61386464	-1473.186162	-1473.090714	-1473.091658	-1473.121065	0.427702	0.523151	0.522207	0.4928	17.470678	19.679004	0.0	-452.98565	68.945791	327.69	110.978	200.889	59 Molecule: 10889 6 -8.527122 -1.486923 1.761105 6 -7.879207 -1.793278 0.405633 6 -6.879566 -0.732363 0.011185 6 -5.522528 -0.962000 0.245860 6 -4.535707 -0.019757 -0.058554 6 -3.103345 -0.318358 0.208884 6 -2.727077 -1.555149 0.976709 7 -2.263150 0.528038 -0.259148 8 -0.953246 0.190308 0.002208 6 -0.103864 1.235889 -0.455381 6 1.316475 0.745787 -0.376343 6 1.651168 -0.536405 -0.812069 6 2.96871…	CCc1cc(C(C)=NOCc2ccc(C3CCCCC3)c(C(F)(F)F)c2)ccc1C=O	431.207213796
1089	-786.915303064	-786.65017	-786.584299	-786.585244	-786.602705	0.265133	0.331004	0.330059	0.312598	15.413686	18.782075	0.0	-280.806574	50.270312	207.115	64.695	138.636	36 Molecule: 1089 6 -5.753237 0.638606 1.269127 6 -5.730788 -0.640374 0.435660 6 -5.166732 -0.433586 -0.974227 6 -3.781765 0.206379 -1.002405 7 -2.845601 -0.571814 -0.214177 6 -1.509824 -0.247615 -0.131187 6 -0.603037 -1.172751 0.424562 6 0.736536 -0.862187 0.550362 6 1.218066 0.383173 0.126604 6 2.640530 0.770050 0.234825 8 3.091560 1.845278 -0.088009 8 3.408442 -0.225631 0.741333 6 4.806191 0.0…	CCCCNc1ccc(C(=O)OCCO)cc1	237.136493468
10896	-1865.32747991	-1864.760734	-1864.654209	-1864.655153	-1864.69169	0.566746	0.673271	0.672327	0.63579	17.405713	20.006	0.0	-600.248596	73.12628	421.892	142.061	224.202	75 Molecule: 10896 6 8.251649 -0.514107 -1.948026 6 7.076406 -1.416525 -1.601109 6 6.245619 -0.850015 -0.477548 8 6.377978 0.233622 0.024278 8 5.301960 -1.743573 -0.081613 6 4.332401 -1.234267 0.808162 6 3.332050 -0.381656 0.040367 8 3.542384 -0.095215 -1.113967 6 2.004470 0.102931 0.667389 8 1.882016 1.481881 0.265868 6 2.900771 2.303976 0.600571 8 3.884915 1.926651 1.186659 6 2.620055 3.715837 …	CCC(=O)OCC(=O)C1(OC(=O)CC)C(C)CC2C3CCC45OC4C(=O)OC=CC5(C)C3(F)C(O)CC21C	536.2421609840001
10898	-604.981123348	-604.961027	-604.928502	-604.929446	-604.933852	0.020096	0.052621	0.051677	0.047271	10.751019	17.170581	0.0	-21.283995	28.781837	32.428	14.245	68.455	7 Molecule: 10898 7 1.477044 0.000003 -0.003074 16 -0.172322 -0.000000 0.211500 8 -0.681301 1.274685 -0.247746 8 -0.681295 -1.274689 -0.247745 1 1.781638 0.845505 -0.478341 1 1.781640 -0.845494 -0.478351 1 -0.244658 0.000000 1.558148	N[SH](=O)=O	80.988449336
10899	-649.074818825	-648.870269	-648.821534	-648.822478	-648.833587	0.20455	0.253285	0.252341	0.241231	14.227566	18.481724	0.0	-216.642097	38.849591	158.346	45.917	102.572	28 Molecule: 10899 8 0.917059 1.023995 -1.032282 7 0.618705 -0.009691 -0.153410 6 -0.853357 -0.215290 -0.094490 6 -1.421220 -1.475589 0.051028 6 -2.799827 -1.607965 0.180261 6 -3.600645 -0.466969 0.175282 6 -3.036620 0.791406 0.029797 6 -1.651877 0.945819 -0.109363 8 -1.123862 2.164274 -0.238038 6 1.370296 -1.212434 -0.632914 6 2.848223 -0.827340 -0.840539 7 3.324607 0.219811 0.061158 6 2.640749 …	[O-][N+]1(c2ccccc2O)CCNCC1	194.105527688
10905	-941.838060576	-941.494825	-941.417926	-941.418871	-941.440684	0.343235	0.420134	0.41919	0.397377	16.090866	19.048236	0.0	-363.525508	57.342234	263.046	80.802	161.847	45 Molecule: 10905 6 6.871120 -1.527011 0.339624 8 5.981858 -0.904249 1.241178 6 4.634460 -0.920546 0.811923 6 4.390308 0.130450 -0.277829 8 4.910315 1.362555 0.168003 6 2.913134 0.252383 -0.556578 6 2.143733 1.222385 0.076029 6 0.766847 1.299232 -0.131266 6 0.141642 0.386101 -0.982538 8 -1.187935 0.368995 -1.278366 6 -2.040994 1.328988 -0.681689 6 -2.406482 0.944044 0.752643 8 -3.156056 1.986608…	COCC(O)c1ccc(OCC(O)CNC(C)C)cc1	283.17835828
1091	-1336.90868614	-1336.541533	-1336.449956	-1336.4509	-1336.47835	0.367154	0.458731	0.457786	0.430336	16.832446	19.521261	0.0	-388.857749	66.917301	287.265	100.368	192.74	52 Molecule: 1091 6 1.628185 4.268391 1.456880 6 0.752394 3.776486 0.320089 8 0.385530 2.398398 0.511858 6 1.307354 1.494207 0.170061 8 2.394749 1.767088 -0.283063 6 0.842598 0.074296 0.459643 6 1.813851 -0.907447 -0.199435 6 3.111618 -0.980708 0.597897 8 3.043179 -1.122352 1.804205 6 4.432444 -0.964044 -0.097524 6 5.521165 -1.536711 0.568664 6 6.774188 -1.557681 -0.029010 6 6.951789 -0.988214 -1…	CCOC(=O)C(CC(=O)c1ccccc1)N=C(C)C(=O)N1CCCC1C(=O)O	388.163436488
10912	-1757.86160567	-1757.31217	-1757.212895	-1757.213839	-1757.247276	0.549436	0.648711	0.647767	0.614329	17.778165	19.989152	0.0	-581.91536	68.729688	406.48	134.833	208.943	73 Molecule: 10912 6 0.876907 4.825924 -0.425149 6 1.625128 3.608061 0.112941 6 0.795692 2.338000 0.210767 6 -0.589851 2.420869 0.100441 6 -1.441126 1.320868 0.211908 6 -0.922730 0.042905 0.450693 6 0.465174 -0.061245 0.551792 6 1.307279 1.040543 0.438642 7 2.786802 0.839541 0.517806 8 3.368715 1.867919 1.184339 6 3.321403 0.744214 -0.899058 6 4.837694 0.671516 -0.872983 6 5.325119 -0.559427 -0.1…	CCc1cc2c(cc1[N+]1([O-])CCC(N3CCOCC3)CC1)C(C)(C)C13NC45C=C(C#N)C=CC4(O5)C1(O3)C2=O	530.2529201880001
10915	-1127.71497255	-1127.404665	-1127.339385	-1127.340329	-1127.359142	0.310308	0.375587	0.374643	0.35583	15.656153	19.273783	0.0	-328.651255	48.213853	235.092	77.722	137.393	43 Molecule: 10915 6 5.100517 -1.242951 0.143065 8 3.984082 -0.504223 0.584161 6 2.785381 -0.809030 0.032084 6 2.550281 -1.807420 -0.926179 6 1.279678 -2.044326 -1.467150 6 0.175604 -1.305561 -1.042629 6 0.432936 -0.347937 -0.085299 6 1.675874 -0.065724 0.434091 8 1.638832 0.984803 1.315854 6 0.398476 1.655024 1.034225 6 0.644926 2.696010 -0.080932 8 1.743648 3.161324 -0.251305 6 -0.547571 3.0526…	COc1ccc2c3c1OC1C(=O)CCC4(O)C(C2)N(C)C2OC2C314	329.126322708
10918	-979.522400339	-979.199295	-979.129057	-979.130001	-979.149724	0.323105	0.393343	0.392399	0.372677	15.977606	19.170161	0.0	-342.205164	52.502072	246.234	77.897	147.829	44 Molecule: 10918 6 -5.237898 -0.851300 -1.443980 7 -4.338879 -0.530239 -0.348745 6 -5.075611 -0.476347 0.901730 6 -3.630851 0.716400 -0.613987 6 -2.410937 0.911691 0.287698 6 -1.426029 -0.209197 0.074105 8 -0.685333 -0.134532 -1.140637 6 0.039818 -0.035420 0.092142 6 0.689730 1.289979 0.360070 6 0.393334 2.048370 1.488851 6 1.063046 3.247201 1.723770 6 2.036258 3.679496 0.828494 6 2.346459 2.90…	CN(C)CCC1OC12c1ccccc1CC(=O)c1ccccc12	307.15722891200005
1092	-639.658458716	-639.541805	-639.490823	-639.491768	-639.503338	0.116653	0.167635	0.166691	0.155121	14.162706	18.300883	0.0	-123.5494	40.741251	104.6	41.685	107.3	20 Molecule: 1092 7 3.424178 -1.804715 0.013554 6 2.789053 -0.533999 -0.181028 7 1.364419 -0.534704 0.171290 6 0.622677 0.605005 0.069483 7 1.158607 1.843812 0.034761 7 0.228955 2.843602 -0.015922 6 -0.920716 2.215755 -0.021639 6 -0.763691 0.804300 0.027025 6 -1.814802 -0.179577 0.001961 8 -3.011788 0.010758 -0.044058 8 -1.308387 -1.450343 0.029814 8 -2.338787 -2.421006 -0.019150 1 3.060678 -2.50…	NCNc1[nH]ncc1C(=O)OO	172.059640116
10923	-1118.34422762	-1118.041679	-1117.963737	-1117.964681	-1117.987109	0.302549	0.380491	0.379546	0.357119	16.070735	19.170121	0.0	-320.433877	57.795738	238.169	82.31	164.042	42 Molecule: 10923 7 3.528908 1.692346 2.110262 6 3.020589 0.985204 0.948924 6 3.360311 1.832038 -0.285710 7 3.036875 1.174784 -1.536275 6 3.951143 0.389223 -2.153065 8 5.108963 0.246188 -1.794868 7 3.520865 -0.393622 0.847662 6 2.660832 -1.424444 0.299154 8 3.208894 -2.662960 0.640530 7 1.311213 -1.344647 0.862758 6 0.291049 -0.807482 0.112905 8 0.490652 -0.075843 -0.855364 7 -0.971563 -1.124553…	NC(CNC=O)NC(O)NC(=O)NC1CC(O)C(CO)O1	307.149183392
10924	-363.768316857	-363.655125	-363.61475	-363.615694	-363.623004	0.113191	0.153567	0.152623	0.145313	12.533552	17.644341	0.0	-119.882663	34.02075	95.772	27.127	84.977	17 Molecule: 10924 8 1.999842 0.397376 -1.003422 7 1.900389 -0.375082 -0.093725 6 0.737203 -0.097530 0.831170 6 0.066547 1.222966 0.598641 6 -1.149186 1.331824 0.063471 6 -1.959578 0.154097 -0.409907 6 -1.094466 -1.096869 -0.566022 6 -0.212902 -1.292502 0.666614 1 1.201801 -0.142809 1.824930 1 0.617740 2.114790 0.885905 1 -1.593589 2.318576 -0.049581 1 -2.443446 0.403501 -1.360998 1 -2.775343 -0.…	O=NC1C=CCCC1	111.068413908
10929	-1741.63460293	-1741.228235	-1741.139028	-1741.139972	-1741.166769	0.406368	0.495575	0.494631	0.467833	17.432751	19.664881	0.0	-430.390498	65.09876	310.386	104.415	187.752	56 Molecule: 10929 8 -9.419560 -0.869570 -1.754693 6 -8.612710 -0.299635 -1.049930 6 -8.981301 0.551832 0.150782 6 -8.008557 1.716449 0.346825 6 -6.588335 1.212453 0.373862 6 -5.579790 1.761795 1.163962 6 -4.276388 1.293784 1.110934 6 -3.956266 0.240243 0.247637 8 -2.659191 -0.157030 0.254095 6 -2.284081 -1.231321 -0.585988 6 -0.802086 -1.491336 -0.371900 6 -0.502215 -1.899144 1.041166 6 0.594125…	O=C1CCc2ccc(OCCC=CN3CCN(c4cccc(O)c4Cl)CC3)cc2N1	427.166269372
1093	-2096.46366231	-2095.920273	-2095.815786	-2095.81673	-2095.85286	0.54339	0.647876	0.646932	0.610802	17.776044	20.219367	0.0	-575.511959	71.397716	405.956	146.117	219.911	76 Molecule: 1093 6 2.059906 2.496576 -1.435602 8 2.012662 2.573387 -0.021190 6 1.473625 1.419851 0.589460 6 2.525038 0.724239 1.467445 7 3.807335 0.538801 0.784231 6 4.803873 1.573611 1.048320 6 3.873445 -0.327148 -0.270415 8 2.868146 -0.861434 -0.732924 6 5.220392 -0.663307 -0.843023 6 6.348346 -0.860217 -0.043200 6 7.549695 -1.260883 -0.619305 6 7.630396 -1.456712 -1.996261 6 6.503344 -1.27254…	COC1C(N(C)C(=O)c2ccccc2)CC2OC1(C)n1c3c(c4ccccc41)C1=C(OC(=O)NC1)C14OC31N2C12C=CC=CC14O2	618.2114493000001
10930	-1262.23283929	-1262.00611	-1261.940967	-1261.941911	-1261.959302	0.226729	0.291872	0.290928	0.273537	15.884794	19.020996	0.0	-240.132422	49.574415	182.56	66.255	137.104	34 Molecule: 10930 6 3.133537 0.514244 1.095351 6 2.725924 0.024041 -0.297301 6 3.616757 -1.109844 -0.813446 6 5.105568 -0.747792 -0.877913 6 5.814954 -0.880339 0.449996 8 6.543149 -0.046851 0.924586 7 1.345429 -0.447196 -0.347788 6 0.278036 0.432383 -0.247996 6 0.401276 1.806521 -0.298000 6 -0.722110 2.642117 -0.220046 7 -1.965192 2.178998 -0.074626 8 -2.973873 2.958164 0.021742 6 -2.150413 0.79…	CC(CCC=O)Nc1cc[n+]([O-])c2cc(Cl)ccc12	278.0822054
10932	-1202.93000891	-1202.617468	-1202.548981	-1202.549925	-1202.570133	0.312541	0.381028	0.380084	0.359876	15.950311	19.344965	0.0	-331.016825	50.132737	238.506	82.063	144.143	44 Molecule: 10932 8 -5.298381 -1.518256 -1.565426 6 -4.491566 -0.799160 -1.037748 6 -3.435837 -1.286218 -0.058400 7 -2.305599 -0.382535 -0.043842 6 -1.498769 -0.522232 -1.258403 6 -0.398041 0.534446 -1.301547 6 0.399230 0.524875 0.021206 6 1.034653 -0.821815 0.174800 6 0.501229 -1.935198 0.779981 6 1.301107 -3.086044 0.737156 6 2.554770 -3.063136 0.122608 6 3.089942 -1.894916 -0.442066 8 4.33706…	O=CCN1CCC23c4c5ccc(O)c4OC2C(=O)OCCC3(O)C1C5	345.121237328
10933	-1107.87499345	-1107.568842	-1107.489981	-1107.490926	-1107.513767	0.306152	0.385012	0.384068	0.361227	16.338475	19.269292	0.0	-324.249999	58.330438	241.006	87.161	165.975	44 Molecule: 10933 6 -0.296782 3.245875 0.430728 6 -1.407316 2.311739 -0.048654 6 -2.341861 1.894641 1.109054 6 -3.367337 0.866864 0.694705 6 -3.240088 -0.476083 1.051620 6 -4.152852 -1.434485 0.613310 6 -5.221751 -1.052802 -0.195455 8 -6.151390 -1.935380 -0.655825 6 -5.370398 0.286259 -0.559002 6 -4.449984 1.225297 -0.115584 7 -0.818035 1.176305 -0.767562 6 -0.315091 0.241864 -0.081569 6 0.24795…	CC(Cc1ccc(O)cc1)N=CC(O)c1ccc(O)c(NC=O)c1	328.14230712
10938	-880.328477799	-880.125234	-880.06292	-880.063864	-880.079843	0.203243	0.265558	0.264614	0.248634	15.493215	18.943491	0.0	-215.258129	48.074163	166.047	61.745	131.151	32 Molecule: 10938 8 3.926310 3.166037 1.156279 6 3.113393 2.280398 1.097748 6 2.620625 1.664877 -0.201169 6 1.120244 1.734260 -0.270900 6 0.271038 0.702561 -0.368282 6 -1.197016 0.918988 -0.385388 6 -1.807625 1.754451 -1.323625 6 -3.187776 1.925779 -1.339818 6 -3.979190 1.251797 -0.413013 6 -3.389042 0.417235 0.529863 6 -2.008891 0.252883 0.532957 8 -1.492059 -0.485584 1.581421 6 -0.627431 -1.53…	O=CCC=C1c2ccccc2OC(=O)c2ccccc21	264.07864424400003
1094	-2029.20021005	-2028.774447	-2028.677213	-2028.678157	-2028.709072	0.425763	0.522997	0.522053	0.491138	17.565712	19.846455	0.0	-450.931682	69.240055	327.593	118.838	204.647	60 Molecule: 1094 8 -5.468897 -2.892269 -1.954524 6 -5.030717 -3.256641 -0.663814 6 -4.835274 -2.031412 0.211893 8 -3.794991 -1.282843 -0.401057 6 -3.419546 -0.142182 0.357907 6 -2.222958 0.502246 -0.293533 6 -2.128100 0.596599 -1.680220 6 -1.029628 1.218154 -2.256337 6 -0.028138 1.758746 -1.453274 17 1.318823 2.507900 -2.272057 6 -0.102280 1.688083 -0.057828 6 0.979118 2.274374 0.854312 8 1.2000…	OCC1OC(c2ccc(Cl)c(C(O)(O)c3ccc(OC4CCOC4)cc3)c2)C(O)C(O)C1O	482.13436012399984
10941	-1518.16535754	-1517.634604	-1517.538503	-1517.539447	-1517.571527	0.530753	0.626855	0.625911	0.593831	17.042433	19.792988	0.0	-562.128433	66.806403	392.765	126.758	202.263	69 Molecule: 10941 6 -4.478905 3.112727 -0.979627 6 -3.909070 2.425555 0.243323 8 -3.360754 3.053341 1.123414 6 -4.024292 0.895090 0.332037 8 -5.287368 0.480283 -0.181826 6 -3.847099 0.377695 1.755879 6 -3.669184 -1.121328 1.535314 6 -2.725521 -1.220035 0.314971 6 -1.258773 -1.433282 0.735304 6 -0.975518 -2.720908 1.513640 6 0.459768 -2.669381 2.038029 6 1.468163 -2.546492 0.923317 6 2.697075 -3.…	CC(=O)C1(O)CCC2C3CCC4=CC(=O)CC=C4C3(OO)C(c3ccc(N(C)C)cc3)CC21C	465.25152322
10946	-1013.45956541	-1013.175334	-1013.104462	-1013.105407	-1013.125547	0.284231	0.355103	0.354159	0.334018	15.893531	19.100026	0.0	-301.033715	52.729587	222.238	74.745	149.162	40 Molecule: 10946 6 4.005661 2.963143 -0.307294 8 4.238592 1.576385 -0.192981 6 3.154557 0.766940 -0.072844 6 1.834314 1.209103 -0.007560 6 0.764190 0.313822 0.097107 6 1.033551 -1.061646 0.135264 6 2.356560 -1.500030 0.077670 6 3.416337 -0.612209 -0.018545 8 4.692491 -1.090841 -0.120262 6 5.497985 -0.850694 1.025883 6 -0.084920 -2.071912 0.200809 8 -1.009732 -1.758876 -0.843161 6 -2.279346 -1.4…	COc1cc2c(cc1OC)COC(=O)N(CCC=O)CC2	293.1263227080001
10948	-1574.37224188	-1573.845097	-1573.748179	-1573.749123	-1573.78216	0.527145	0.624063	0.623119	0.590081	16.944694	19.763636	0.0	-558.307226	66.656667	391.013	128.186	203.981	68 Molecule: 10948 6 1.697289 4.286732 -0.546787 6 1.785560 3.292043 0.608378 6 0.422386 2.763998 1.057531 6 0.528631 1.870991 2.305663 6 -0.259096 1.972275 -0.039425 8 0.290817 1.444881 -0.988942 8 -1.574038 1.881416 0.168382 6 -2.344220 1.183001 -0.823024 6 -3.786285 1.593828 -0.590889 6 -4.659193 0.979916 -1.682621 8 -6.032106 1.278511 -1.504075 6 -4.525721 -0.511847 -1.596800 6 -3.432116 -1.1…	CCC(C)C(=O)OC1CC(O)C=C2C=CC(C)(OO)C(CCC(O)CC(O)CC(=O)O)C21	456.2359327319999
1095	-1620.5656092	-1620.230521	-1620.140382	-1620.141326	-1620.167782	0.335088	0.425227	0.424283	0.397827	16.959721	19.528822	0.0	-354.896443	66.447831	266.242	98.755	189.714	49 Molecule: 1095 6 6.518301 2.818812 0.236936 6 6.829411 1.579312 -0.602472 8 8.068564 1.010138 -0.221391 6 5.759235 0.528558 -0.422983 6 4.534308 0.635605 -1.078136 6 3.555344 -0.320999 -0.852891 6 3.832205 -1.370360 0.026643 6 2.789837 -2.408812 0.353082 6 2.030132 -2.018577 1.622842 8 1.419618 -0.743427 1.507032 6 0.348477 -0.595623 0.682910 6 -0.025474 0.725216 0.412437 6 -1.120689 0.988368 …	CC(O)c1ccc(CCOc2ccc(CC(SC(N)=O)C(=O)O)cc2)nc1	390.124942804
10955	-227.722727905	-227.711018	-227.679676	-227.680621	-227.684792	0.01171	0.043051	0.042107	0.037936	10.135283	16.669927	0.0	-12.402151	27.776305	26.423	12.03	65.964	6 Molecule: 10955 8 1.410026 -0.984609 -0.118377 6 0.760900 0.023765 -0.025343 6 -0.760900 -0.023765 0.025343 8 -1.410026 0.984609 0.118377 1 1.200730 1.037627 0.029378 1 -1.200730 -1.037627 -0.029378	O=CC=O	58.005479304000005
10957	-1903.57319447	-1903.037028	-1902.928242	-1902.929186	-1902.965936	0.536167	0.644952	0.644008	0.607259	17.589209	19.948943	0.0	-567.862271	75.294489	404.121	139.873	228.958	71 Molecule: 10957 7 7.052862 -2.658768 -0.513520 6 7.682943 -1.342924 -0.493930 6 7.094198 -0.445284 0.588490 8 7.812832 0.785838 0.470718 6 5.605211 -0.106882 0.434938 8 5.401174 0.555160 -0.795713 6 4.668787 -1.306405 0.514998 8 5.099971 -2.080370 1.622906 6 3.205037 -0.918090 0.768123 8 2.487039 -2.087627 1.131424 6 2.535618 -0.252518 -0.427481 8 2.326184 -1.278838 -1.365692 8 1.311025 0.3015…	NCC(O)C(O)C(O)C(O)C(O)OC1C(N=O)CC(N)C(OC2OC(CO)C(O)C(N)C2O)C1O	516.2278872119999
10958	-1829.20840358	-1828.794456	-1828.701998	-1828.702942	-1828.73228	0.413948	0.506406	0.505461	0.476124	17.085027	19.70306	0.0	-438.418344	65.85164	317.182	111.752	194.594	57 Molecule: 10958 6 -1.648496 4.949538 -0.763738 6 -0.864097 3.645179 -0.677245 6 0.444546 3.844536 0.097922 7 1.172952 2.593778 0.237925 7 1.647940 2.183487 -1.086224 6 2.876192 1.425502 -0.855359 6 2.690473 -0.022536 -0.425097 6 1.578376 -0.440127 0.315133 6 1.456147 -1.763326 0.717138 6 2.444071 -2.699395 0.388349 6 2.303680 -4.065139 0.811385 7 2.169104 -5.158124 1.165886 6 3.554964 -2.27951…	CC(CN1NC(c2ccc(C#N)c(Cl)c2)CC1O)NC(=O)C1(O)CC(C(C)O)NN1	438.178231024
1096	-1849.52894088	-1848.980054	-1848.875744	-1848.876689	-1848.911627	0.548887	0.653196	0.652252	0.617314	17.563261	19.9107	0.0	-581.334649	72.471416	409.294	135.751	219.537	71 Molecule: 1096 7 -1.114508 -3.644514 1.138262 6 -0.537159 -3.081891 -0.095141 6 0.885330 -3.584997 -0.418792 6 1.951170 -2.689602 0.210460 7 1.688193 -2.554452 1.650327 6 1.882626 -1.319122 -0.477915 8 2.524829 -0.372963 0.370492 6 3.129620 0.680599 -0.321137 8 4.282678 0.243563 -1.006031 6 5.397310 0.083916 -0.134208 6 6.461259 -0.713535 -0.878456 8 7.655862 -0.767912 -0.138890 6 5.904999 1.4…	NC1CC(N)C(OC2OC(CO)C(O)C(O)C2O)C(O)C1OC(O)C(O)C(N)C(O)C(O)CO	503.2326382439999
10960	-712.668239639	-712.403341	-712.338467	-712.339411	-712.356549	0.264899	0.329773	0.328829	0.311691	15.08459	18.730664	0.0	-280.558226	49.557987	206.343	64.202	136.539	36 Molecule: 10960 6 -3.253482 0.525135 1.592900 6 -3.717338 1.138072 0.507966 6 -2.873264 1.764882 -0.574862 6 -1.409779 1.466140 -0.451408 6 -0.441291 2.382998 -0.413661 6 1.008285 2.011934 -0.392438 8 1.840319 2.592399 -1.071612 7 1.318633 0.958352 0.416531 6 2.534859 0.183333 0.207609 6 3.735467 0.831136 0.888435 6 2.292391 -1.253527 0.704844 6 0.988338 -1.816824 0.189888 6 0.807367 -2.056799…	C=CCC=CC(=O)NC(C)Cc1ccccc1	229.146664228
10962	-2367.04626685	-2366.608408	-2366.496743	-2366.497687	-2366.534918	0.437859	0.549524	0.54858	0.511349	18.451377	20.259937	0.0	-463.742408	77.834578	344.239	144.458	235.019	68 Molecule: 10962 6 -6.711100 -0.510130 -0.380109 6 -5.200853 -0.491664 -0.173067 6 -4.582087 0.680871 -0.985637 6 -5.017452 2.000688 -0.393019 6 -5.954700 2.824870 -1.015053 9 -6.493046 2.406356 -2.173100 6 -6.362440 4.041744 -0.494326 6 -5.824796 4.470419 0.716587 6 -4.901482 3.672493 1.369267 9 -4.374370 4.047642 2.536383 6 -4.511685 2.457119 0.818784 9 -3.621348 1.708817 1.480515 6 -3.042835…	CC1C(c2c(F)ccc(F)c2F)CC(NC(=O)c2cnc3c(c2)CC2(OC(=O)Nc4ncccc42)C3O)C(=O)N1CC(F)(F)F	635.160338156
10963	-2135.94035976	-2135.73801	-2135.648978	-2135.649922	-2135.676602	0.20235	0.291382	0.290437	0.263758	17.015441	19.65729	0.0	-214.311716	65.038031	182.252	95.948	187.383	39 Molecule: 10963 6 -6.728002 -1.092288 1.798420 6 -6.131488 -1.654282 0.746481 6 -4.793009 -1.279569 0.259665 6 -4.408508 0.004724 0.133199 6 -5.285867 1.209984 0.334019 8 -4.992531 2.119269 1.065506 8 -6.395372 1.174106 -0.413013 7 -3.083343 0.334047 -0.142670 6 -2.499724 1.316492 -0.927371 8 -2.876664 2.386047 -1.312934 6 -1.217551 0.476427 -1.081429 7 -0.042269 1.080443 -0.527893 6 1.083532 …	C=CC1=C(C(=O)O)N2C(=O)C(NC(=O)C(=NO)c3cS(=O)c(N=O)n3)C2SC1	425.009989692
10964	-1344.16677524	-1343.753836	-1343.669951	-1343.670895	-1343.697034	0.412939	0.496824	0.49588	0.469742	16.578433	19.593081	0.0	-437.349752	60.160446	311.169	102.93	176.551	56 Molecule: 10964 6 1.931066 -3.898946 -1.004106 7 0.844181 -2.955433 -1.164750 6 1.280866 -1.570714 -1.362185 6 0.137265 -0.701944 -1.891836 7 -1.078453 -0.911041 -1.109724 6 -1.059250 -1.936896 -0.170931 6 -1.999190 -1.759021 0.833527 6 -2.165273 -2.731160 1.812751 6 -1.326235 -3.845800 1.779920 6 -0.324147 -3.976083 0.811289 6 -0.165287 -3.011052 -0.187770 6 -2.720025 -0.457697 0.543512 6 -4.…	CN1CCN2c3c(cccc31)C(C=O)C2CCNC=CCC(=O)c1ccc(F)cc1	407.200905292
10966	-1843.26129695	-1842.778112	-1842.681125	-1842.682069	-1842.712986	0.483185	0.580172	0.579228	0.548311	17.488534	19.821588	0.0	-511.748423	68.97611	363.471	120.774	204.126	65 Molecule: 10966 6 -1.947945 -1.743878 -3.310465 7 -2.321042 -1.532960 -1.922066 6 -1.708923 -2.468271 -0.996265 6 -2.807950 -0.286181 -1.604130 8 -2.996216 0.546666 -2.477276 6 -3.048274 0.061597 -0.106990 6 -1.651816 0.122167 0.507210 6 -0.686990 0.872445 -0.054527 7 0.619466 0.985353 0.364355 6 1.615604 1.483106 -0.574407 6 2.479295 0.339667 -1.109713 6 3.186704 -0.444353 0.034179 8 2.882624…	CN(C)C(=O)C(C=CN1CCC(O)(c2ccc(Cl)cc2)CC1)(c1ccccc1)c1ccccc1	474.207405912
1097	-1049.75122781	-1049.452149	-1049.375614	-1049.376558	-1049.398676	0.299079	0.375614	0.37467	0.352552	16.244727	19.236973	0.0	-316.758472	56.634193	235.109	82.149	161.082	43 Molecule: 1097 6 -6.198370 -1.315980 -0.033525 6 -4.691886 -1.272816 -0.052959 6 -4.004337 -0.109165 -0.398638 6 -2.612452 -0.073711 -0.400650 6 -1.871403 -1.203183 -0.041070 6 -0.402669 -1.173246 -0.021097 7 0.342192 -2.265387 -0.374707 6 1.598265 -1.886149 -0.259966 6 2.804968 -2.599553 -0.498674 6 4.000949 -1.978025 -0.308016 6 4.040393 -0.610628 0.108809 6 5.328373 0.086257 0.281652 8 6.40…	Cc1ccc(-c2nc3ccc(C=O)cn3c2CC(=O)N(C)C)cc1	321.147726848
10971	-1678.04969765	-1677.520932	-1677.420471	-1677.421416	-1677.45484	0.528765	0.629226	0.628282	0.594857	17.24033	19.802603	0.0	-560.023238	69.998838	394.253	129.596	211.438	68 Molecule: 10971 7 -3.558782 -3.822252 2.135942 6 -4.392421 -3.805286 0.941430 6 -4.656687 -2.441373 0.288274 8 -5.764600 -2.519895 -0.599406 6 -3.451758 -1.907034 -0.493733 8 -2.321182 -1.901665 0.358287 6 -3.714680 -0.521530 -1.097640 6 -3.832944 0.598163 -0.054872 7 -5.208625 0.688307 0.423087 6 -3.327095 1.933882 -0.621381 8 -3.996825 2.305087 -1.779941 8 -1.933397 1.885081 -0.914721 6 -1.0…	NCC(O)C(O)CC(N)C(O)OC1C(N)CC(N)C(OC2OC(CO)C(O)=CC2O)C1O	468.24314335199983
10974	-1730.60229042	-1730.118486	-1730.014052	-1730.014996	-1730.048826	0.483804	0.588238	0.587294	0.553465	18.036899	19.969162	0.0	-512.404385	73.778119	368.533	131.894	219.799	68 Molecule: 10974 6 -11.050899 1.227003 0.251206 8 -10.547923 0.099753 -0.452199 6 -9.347608 -0.366844 -0.059320 6 -8.848267 -1.484712 -0.748253 6 -7.615376 -1.971730 -0.363301 6 -6.905554 -1.351838 0.675670 6 -5.519738 -1.800597 1.082728 7 -4.350607 -1.149795 0.485449 6 -4.332419 0.316290 0.461827 6 -3.060292 0.808005 0.342414 7 -2.155629 -0.118773 -0.146157 6 -0.788773 0.036874 -0.096920 6 -0.…	COc1ccc(CN2C3=CN(c4ccc(-c5cc(OCC(C)(C)O)cn6ncc(C#N)c56)cn4)CC2C3)cn1	523.2331877880001
10976	-2123.17197933	-2122.737866	-2122.637961	-2122.638906	-2122.670824	0.434113	0.534018	0.533074	0.501155	16.980651	19.702994	0.0	-459.775671	71.005283	334.509	116.476	210.267	59 Molecule: 10976 6 6.538252 0.993197 -1.371975 6 5.689268 1.232712 -0.124855 6 5.203875 -0.046573 0.564540 6 4.358817 -0.943640 -0.340597 6 5.194272 -1.894077 -1.175480 8 6.357580 -2.144191 -0.979257 6 3.370488 -1.843555 0.446386 6 2.295340 -1.012024 1.096482 7 2.144658 -0.675669 2.311655 6 3.061311 -1.092100 3.352521 6 1.260270 -0.480988 0.104022 8 1.287743 -0.818482 -1.067907 7 0.371210 0.384…	CCCC(C=O)CC(=NC)C(=O)NC(C(C)Cl)C1OC(SC)C(O)C(O)C1O	438.159135392
10980	-287.64403443	-287.54265	-287.503162	-287.504106	-287.511473	0.101384	0.140873	0.139929	0.132561	11.955483	17.279162	0.0	-107.3778	33.019735	87.807	25.0	83.11	15 Molecule: 10980 6 1.835151 -0.831279 0.408347 6 1.482403 0.313171 -0.514094 7 0.482661 1.091592 -0.455310 6 -0.501979 0.889231 0.594607 6 -1.706730 0.155584 0.027650 8 -1.310105 -1.175845 -0.247664 1 0.992071 -1.521226 0.495941 1 2.702204 -1.373180 0.026182 1 2.081954 -0.465103 1.411602 1 2.176614 0.499908 -1.338988 1 -0.128970 0.327693 1.462255 1 -0.830791 1.873974 0.943766 1 -2.527426 0.1802…	CC=NCCO	87.068413908
10981	-1613.23070974	-1612.811387	-1612.72873	-1612.729674	-1612.754566	0.419323	0.50198	0.501035	0.476144	16.75693	19.58932	0.0	-444.111073	60.180224	314.405	99.317	173.966	56 Molecule: 10981 6 5.707919 -1.634314 -2.200731 6 4.823464 -0.832815 -1.279062 6 4.843138 0.565203 -1.307263 6 4.043785 1.308503 -0.445198 6 3.211050 0.657687 0.460938 6 3.179915 -0.736919 0.505292 6 2.261288 -1.439751 1.464095 7 1.145155 -2.177245 0.755648 8 1.633567 -3.266476 0.117112 6 0.473260 -1.242500 -0.228285 6 -0.972460 -1.669442 -0.398525 7 -1.762511 -1.442922 0.822992 6 -2.577096 -0.…	Cc1cccc(C[N+]2([O-])CCN(C(c3ccccc3)c3ccc(Cl)cc3)CC2)c1	406.181191164
10982	-898.732150947	-898.483621	-898.428374	-898.429318	-898.443739	0.24853	0.303777	0.302833	0.288412	15.158623	18.971775	0.0	-263.221727	42.239764	190.031	61.975	116.277	35 Molecule: 10982 8 -3.541442 2.195428 0.289264 6 -2.849700 1.038974 0.111163 6 -3.534870 -0.142152 -0.231501 6 -2.881729 -1.344975 -0.512708 6 -1.483006 -1.439582 -0.413868 6 -0.868055 -0.282596 -0.002260 6 -1.471570 0.941407 0.216425 8 -0.537113 1.959026 0.404283 6 0.657659 1.397127 -0.207189 6 2.043180 1.921124 0.114506 8 2.332126 3.182974 -0.448779 6 3.040732 0.856609 -0.391232 6 2.771153 -0…	Oc1ccc2c3c1OC1C(O)C=CC4C(C2)N=CCC341	269.10519334
10983	-1033.98859855	-1033.859195	-1033.805879	-1033.806823	-1033.818752	0.129404	0.182719	0.181775	0.169846	14.635569	18.526777	0.0	-137.053341	42.833391	114.066	44.295	112.212	22 Molecule: 10983 8 -4.233967 -1.611170 -0.440709 6 -3.597823 -0.598487 -0.328735 8 -4.181456 0.572765 0.043053 6 -2.116372 -0.443002 -0.564962 6 -1.389964 0.385696 0.517219 8 -1.711533 1.751729 0.422104 6 0.106629 0.234540 0.347039 6 0.864612 1.246075 -0.239033 6 2.234629 1.084071 -0.427614 6 2.840929 -0.099939 -0.026729 17 4.558103 -0.308449 -0.258128 6 2.103515 -1.121876 0.562705 6 0.737525 -…	O=C(O)CC(O)c1ccc(Cl)cc1	200.024021828
10985	-1635.57380631	-1635.19291	-1635.094984	-1635.095929	-1635.127029	0.380896	0.478822	0.477878	0.446777	17.754154	19.821419	0.0	-403.412576	69.775981	299.873	118.97	206.102	57 Molecule: 10985 6 -7.339401 -3.502841 0.039001 6 -6.304370 -2.415902 -0.111440 6 -5.011270 -2.724733 -0.533530 6 -4.023239 -1.758254 -0.679545 6 -4.328309 -0.432292 -0.368684 7 -3.346133 0.571070 -0.521352 7 -3.723049 1.909388 -0.412131 6 -2.574502 2.660583 -0.332109 6 -2.628014 4.147125 -0.365667 6 -1.495866 1.837769 -0.207963 7 -0.203584 2.312957 -0.011554 7 0.644222 1.393021 0.034724 6 1.98…	Cc1ccc(-n2[nH]c(C)c(N=Nc3cccc(-c4cccc(C(=O)O)c4)c3O)c2=O)cc1C(O)O	474.1539344239998
10987	-2377.69645581	-2377.259727	-2377.164881	-2377.165825	-2377.197035	0.436729	0.531575	0.530631	0.499421	17.077284	19.895386	0.0	-462.546111	66.397918	332.976	120.426	199.62	61 Molecule: 10987 6 1.827561 -2.231721 2.603023 6 1.675696 -0.851086 1.951341 6 0.273089 -0.297399 2.260858 6 -0.641281 -0.915709 1.182190 6 -1.859110 -0.028039 0.893062 6 -2.735636 0.077090 2.163690 6 -4.249742 0.262423 1.946801 6 -4.680985 0.796431 0.600914 8 -5.689024 1.452050 0.463776 6 -3.807913 0.503283 -0.638038 6 -4.724622 0.039779 -1.788373 6 -3.318195 1.911630 -1.022558 8 -2.174182 2.2…	CC1CC2C3CCC(=O)C(C)(C=O)C3(Cl)C(O)CC2(C)C1(OC(=O)c1ccco1)C(=O)CCl	498.1212085959999
10989	-1432.67594537	-1432.239664	-1432.143633	-1432.144577	-1432.174325	0.436281	0.532313	0.531368	0.50162	16.941817	19.636663	0.0	-462.071709	69.201864	333.439	110.374	202.115	59 Molecule: 10989 8 -0.546105 -3.894917 -0.027238 6 -0.049760 -3.119063 -0.804797 8 0.444400 -3.489974 -1.998252 6 0.145151 -1.641451 -0.524875 6 1.508260 -1.458536 0.177183 6 2.713536 -1.682941 -0.749725 6 3.984651 -1.176077 -0.113748 6 4.425944 0.127460 -0.355515 6 5.547205 0.635370 0.295992 6 6.252012 -0.165288 1.191458 6 5.828537 -1.470549 1.431591 6 4.700620 -1.969100 0.785692 7 -1.020686 -…	O=C(O)C(CCc1ccccc1)NC(CCCC=NO)C(=O)N1CCCC1C(=O)O	419.20563564800005
10990	-1973.32264858	-1972.866268	-1972.75472	-1972.755664	-1972.792278	0.45638	0.567929	0.566985	0.53037	18.054297	20.060825	0.0	-483.359138	78.36365	355.788	138.4	234.773	67 Molecule: 10990 6 -10.770893 1.884191 1.633568 6 -10.566933 1.110659 0.344449 8 -9.363286 0.325712 0.399322 6 -8.219892 0.990633 0.163191 8 -8.173123 2.168271 -0.099423 6 -6.985233 0.089693 0.285868 7 -7.246917 -1.335080 0.390588 6 -6.028249 0.383308 -0.883858 6 -4.619448 -0.077030 -0.606571 6 -3.640005 0.848791 -0.240677 6 -2.340359 0.443419 0.039775 6 -1.986955 -0.906205 -0.038667 6 -0.60236…	CCOC(=O)C(N)Cc1ccc(-c2cc(OC(c3ccc(O)cc3-n3ccc(C)n3)C(F)(F)F)nc(N)n2)cc1	556.2045880040001
10995	-1922.31764264	-1921.95688	-1921.861982	-1921.862926	-1921.893046	0.360763	0.455661	0.454717	0.424596	17.105223	19.782824	0.0	-382.089064	67.60703	285.339	112.911	199.73	54 Molecule: 10995 6 -2.870194 -3.734697 0.785201 6 -3.397088 -3.766395 -0.640608 8 -4.403691 -2.783632 -0.864937 6 -4.037307 -1.464667 -0.808675 6 -2.759940 -0.968026 -0.986501 6 -2.516156 0.408872 -0.886277 6 -1.090696 0.871403 -1.123674 6 -0.823988 2.387757 -1.090090 16 -0.668280 3.144791 0.543675 6 -0.108440 4.793871 0.127108 8 -1.980162 3.272035 1.168198 8 0.430319 2.480325 1.246028 7 -0.124…	CCOc1cc(C(CS(C)(=O)=O)N2C(=O)c3cccc(NC(=O)OC)c3C2=O)ccc1O	462.1096866639999
1100	-1358.71203102	-1358.33116	-1358.249869	-1358.250813	-1358.275606	0.380871	0.462162	0.461218	0.436425	16.535612	19.585535	0.0	-403.385953	58.838241	289.419	97.922	171.093	53 Molecule: 1100 6 -4.603564 0.173600 -0.756235 6 -3.265677 -0.410818 -0.401845 6 -2.228767 0.285455 0.128715 6 -2.144473 1.739237 0.387168 6 -1.388729 2.188768 1.479997 6 -1.276174 3.550160 1.735939 6 -1.899264 4.476378 0.901225 6 -2.627822 4.035688 -0.200000 6 -2.748949 2.673961 -0.459547 8 -1.073574 -0.303293 0.535324 6 -0.869739 -1.626603 0.375205 6 0.370846 -2.143101 0.783883 6 1.352963 -1.…	Cc1c(-c2ccccc2)oc2c(C(=O)OCCN3CCCC4OC43)cccc2c1=O	405.157622836
11001	-1379.89277024	-1379.590459	-1379.523551	-1379.524495	-1379.543194	0.302311	0.36922	0.368275	0.349576	16.05214	19.260013	0.0	-320.18219	50.058662	231.096	75.212	140.821	42 Molecule: 11001 8 -1.938987 -0.811061 -2.418138 7 -1.891557 -1.517517 -1.363877 6 -2.484427 -2.748539 -1.347408 6 -2.480787 -3.538325 -0.218392 6 -1.868474 -3.086842 0.947713 6 -1.259990 -1.836533 0.933186 6 -1.270922 -1.063724 -0.226837 6 -0.566134 0.241154 -0.271824 6 -1.241170 1.395659 -0.402950 6 -0.603738 2.767875 -0.351622 6 -1.563084 3.770239 0.335994 7 -2.394492 3.144792 1.358233 6 -3.…	[O-][n+]1cccc2c1C(=C1CCNCC1)c1ccc(Cl)cc1CC2	326.11859090800004
11004	-1160.62838343	-1160.279629	-1160.198303	-1160.199247	-1160.223196	0.348754	0.430081	0.429136	0.405187	16.550429	19.34522	0.0	-369.370434	59.769054	269.287	90.109	171.166	48 Molecule: 11004 6 4.543348 -1.146302 2.342237 8 4.031450 -0.146914 1.489850 6 3.550449 -0.573875 0.233473 6 4.674992 -1.166129 -0.622216 8 4.510514 -1.926633 -1.545671 8 5.887133 -0.678391 -0.300690 6 3.099483 0.723781 -0.481878 6 2.006768 0.444001 -1.508882 6 0.723151 -0.067792 -0.824837 6 -0.271081 1.022475 -0.496054 7 0.179879 2.264546 -0.369704 6 -0.724531 3.200395 -0.012289 6 -0.203126 4.…	COC1(C(=O)O)CCC(c2nc(C)cc(Nc3cc(C)[nH]n3)n2)CC1	345.18008959600013
11008	-2357.44343547	-2356.783823	-2356.667413	-2356.668357	-2356.711135	0.659613	0.776023	0.775078	0.7323	17.635988	20.276636	0.0	-698.605739	76.984085	486.369	168.374	245.005	86 Molecule: 11008 7 -5.951956 3.072969 -0.680380 6 -4.981865 2.248878 -1.397689 6 -4.750862 0.942794 -0.655735 8 -4.170286 1.255315 0.615795 6 -3.467291 0.247693 1.272144 8 -2.075326 0.331351 1.019601 6 -1.416172 1.387995 1.703738 6 -1.308749 2.706239 0.931320 6 -1.012072 2.498375 -0.561942 8 -0.360111 3.619247 -1.107834 8 -0.197192 3.335290 1.586492 6 0.779159 2.363108 1.815175 8 1.641915 2.407…	NCC1OC(OC2C(CO)OC(OC3C(O)C(N)CC(N)C3OC3OC(C=NO)C(O)C(O)C3=NO)C2O)C(N)C(O)C1O	642.270814644
11011	-3007.8685276	-3007.502255	-3007.384465	-3007.385409	-3007.42399	0.366272	0.484063	0.483118	0.444538	17.961387	20.149476	0.0	-387.924575	82.892005	303.161	140.956	247.91	60 Molecule: 11011 6 -7.306991 -0.413322 -1.789536 8 -6.343588 0.456980 -1.212985 7 -5.229271 -0.248840 -0.912433 6 -4.275369 0.425378 -0.381591 6 -3.025810 -0.392222 -0.141757 8 -2.011089 0.098111 0.357736 7 -3.083858 -1.684269 -0.518643 6 -2.036443 -2.594951 -0.130869 6 -2.616046 -3.992496 -0.160869 8 -3.764964 -4.261082 -0.405204 8 -1.682068 -4.924315 0.087302 6 -0.741066 -2.519591 -1.025723 8…	CON=C(C(=O)NC(C(=O)O)C(O)NC(C(=O)O)=C(CS)CSc1nc(=O)c(O)nn1C)c1csc(N)n1	590.067187284
11015	-789.988676303	-789.67937	-789.620348	-789.621292	-789.63722	0.309306	0.368329	0.367385	0.351456	15.195007	18.891971	0.0	-327.590367	44.642308	230.537	66.485	124.224	40 Molecule: 11015 6 -2.720457 -2.916117 0.336324 7 -2.330710 -1.530311 0.171113 6 -2.224718 -0.732797 1.442783 6 -0.951138 0.177462 1.573816 6 -0.268832 0.756513 0.217309 6 -0.175112 2.290153 0.245092 6 -1.520983 2.997086 0.088575 6 -2.256936 2.477943 -1.144196 6 -2.549697 0.991097 -0.944410 6 -1.259329 0.207365 -0.797272 6 -1.288994 -1.153732 -0.659700 6 -0.042101 -1.999794 -0.732288 6 1.204681…	CN1CCC23CCCCC2=C1Cc1ccc(O)cc13	255.162314292
11016	-443.600149672	-443.40888	-443.36067	-443.361614	-443.372207	0.19127	0.239479	0.238535	0.227943	13.593729	18.003488	0.0	-202.576485	38.840943	149.683	39.239	101.466	25 Molecule: 11016 8 3.920566 -0.217097 0.605578 6 2.610812 -0.565156 0.183650 6 2.101543 0.565321 -0.656716 6 0.846842 1.031738 -0.656989 7 -0.242488 0.484863 0.017508 6 -1.430098 1.332120 0.085638 6 -2.526980 0.621248 0.870235 6 -2.991272 -0.651882 0.138256 6 -1.849860 -1.245918 -0.706191 6 -0.490994 -0.958551 -0.066734 1 4.283353 -0.966880 1.095504 1 2.636663 -1.513583 -0.380105 1 1.938650 -0.…	OCC=CN1CCCCC1	141.1153641
11017	-535.118884575	-535.004146	-534.957574	-534.958518	-534.968065	0.114738	0.16131	0.160366	0.15082	13.651161	18.115409	0.0	-121.520835	38.214898	100.631	35.729	98.019	19 Molecule: 11017 6 1.680979 2.513713 -0.000209 8 0.520284 1.711376 -0.000119 6 0.669250 0.370506 -0.000015 6 1.923934 -0.251247 0.000034 6 2.024348 -1.638152 0.000104 6 0.884538 -2.434987 0.000106 6 -0.359690 -1.821246 0.000044 6 -0.493354 -0.430792 0.000007 6 -1.898104 0.070805 -0.000036 8 -2.860828 -0.664008 -0.000550 8 -2.037709 1.405772 0.000620 1 2.289293 2.336390 -0.894881 1 1.327198 3.54…	COc1ccccc1C(=O)O	152.047344116
11018	-1398.89649352	-1398.670436	-1398.591608	-1398.592553	-1398.615914	0.226057	0.304885	0.303941	0.28058	16.700954	19.473766	0.0	-239.420692	57.745466	190.726	88.368	165.907	39 Molecule: 11018 6 2.348384 2.025288 1.306320 6 3.197733 0.988388 0.617971 6 4.553888 1.244132 0.411229 8 5.144799 2.418961 0.782171 6 5.400177 0.293656 -0.159470 6 6.857243 0.474142 -0.407305 7 4.877685 -0.897709 -0.525539 8 5.605869 -1.826677 -1.071299 6 3.548104 -1.186759 -0.370911 8 3.209957 -2.381604 -0.820799 6 2.689794 -0.251817 0.192881 6 1.257931 -0.577634 0.290834 7 0.819294 -1.752297…	Cc1c(O)c(C)[n+]([O-])c(O)c1-c1noc(-c2cc(O)c(O)c([N+](=O)[O-])c2)n1	376.065513344
11019	-1466.02607255	-1465.666935	-1465.580416	-1465.58136	-1465.607801	0.359138	0.445657	0.444712	0.418271	16.894612	19.650686	0.0	-380.368232	62.628823	279.061	100.809	182.094	52 Molecule: 11019 6 -5.443926 -4.306756 -0.124705 7 -4.072109 -3.934538 0.190797 6 -3.568587 -2.933300 -0.704663 8 -2.320637 -2.497718 -0.161294 6 -1.701482 -1.543981 -0.880631 8 -2.154716 -1.091249 -1.915670 7 -0.506309 -1.172279 -0.332805 6 -0.059636 -1.621830 0.983006 6 -0.258806 -0.519177 2.027963 8 0.563590 -0.161700 2.831604 8 -1.502339 -0.019023 1.965424 6 1.389817 -2.118607 0.951557 6 2.…	CNCOC(=O)N1C(C(=O)O)Cc2c([nH]c3ccccc23)C1c1ccc2c(c1)OCO2	423.143035392
11022	-1555.72565896	-1555.176823	-1555.062101	-1555.063045	-1555.098696	0.548836	0.663558	0.662614	0.626963	17.905106	19.767024	0.0	-581.280264	82.745196	415.796	128.026	241.452	71 Molecule: 11022 6 -9.387148 -1.021244 1.136884 6 -8.876427 -2.449964 1.326759 6 -7.435938 -2.645376 0.847891 6 -7.289485 -2.544418 -0.673722 7 -5.919551 -2.624370 -1.144581 6 -4.995729 -1.627742 -0.921810 6 -3.628312 -1.891739 -1.144002 6 -2.681885 -0.902334 -0.974797 6 -3.059298 0.385976 -0.577279 6 -2.004050 1.404872 -0.407055 8 -0.819805 1.201648 -0.589742 8 -2.490029 2.600123 -0.019871 6 -…	CCCCNc1ccc(C(=O)OCCOCCOCCOCCOCCOCCO)cc1	457.2675672079999
11024	-2005.95289715	-2005.387176	-2005.290849	-2005.291793	-2005.322521	0.565721	0.662048	0.661104	0.630376	17.825782	19.972062	0.0	-599.163709	68.477088	414.849	124.75	202.737	73 Molecule: 11024 8 -3.796387 0.868955 2.357541 6 -4.486904 0.376229 1.507188 8 -5.832489 0.551653 1.522628 6 -6.467550 0.133106 0.323010 6 -7.987311 0.090199 0.207958 6 -8.572926 -1.007953 1.125295 6 -8.255170 -2.339232 0.371198 6 -7.282182 -1.871406 -0.730452 6 -8.023972 -0.591460 -1.184772 6 -6.076987 -1.318570 0.057504 6 -4.653407 -1.251556 -0.400217 8 -4.138297 -1.846657 -1.316129 7 -3.9351…	O=C1OC2C3CCC(C3)C2C(=O)N1CC1CCCCC1CN1CC[N+]([O-])(c2nsc3ccccc23)CC1	524.245726632
1103	-2138.48445282	-2138.234576	-2138.143447	-2138.144392	-2138.172531	0.249877	0.341005	0.340061	0.311922	16.861679	19.671451	0.0	-264.648068	65.71274	213.392	103.22	191.797	43 Molecule: 1103 6 -7.081525 -0.949752 0.775790 6 -6.149269 -0.016415 0.558459 6 -4.757302 -0.291782 0.180294 6 -3.838895 0.699236 0.078470 6 -4.148090 2.156955 0.240671 8 -5.170969 2.701272 -0.092586 8 -3.129578 2.801702 0.827784 7 -2.488708 0.416778 -0.132395 6 -1.513612 1.007546 -0.927681 8 -1.402924 2.097053 -1.411384 6 -0.694323 -0.296649 -0.945323 7 0.583321 -0.218957 -0.298723 6 1.243372 …	C=CC1=C(C(=O)O)N2C(=O)C(NC(=O)C(=NO)C(N)=CS(=O)C(N)=O)C2SC1	429.04128982
11034	-1268.990275	-1268.581416	-1268.49818	-1268.499125	-1268.523615	0.408859	0.492095	0.49115	0.46666	16.944392	19.532972	0.0	-433.028533	61.218073	308.202	96.772	175.184	55 Molecule: 11034 6 -7.924195 0.651432 0.012766 6 -6.434445 0.791249 -0.147186 6 -5.814120 2.043153 -0.199434 6 -4.426361 2.182324 -0.355719 6 -3.638478 1.046372 -0.450183 6 -4.262456 -0.191923 -0.381603 6 -5.632698 -0.357214 -0.236256 7 -6.170170 -1.663532 -0.239222 6 -5.340188 -2.625539 -0.132899 6 -3.835510 -2.493638 0.082915 7 -3.382078 -1.251342 -0.509171 6 -2.018712 -0.727398 -0.307652 6 -…	Cc1ccc2c3c1N=CCN3C1CCN(CCCC(=O)c3ccc(F)cc3)CC21	391.205990672
11035	-1183.62205683	-1183.394955	-1183.33007	-1183.331014	-1183.348106	0.227102	0.291987	0.291043	0.273951	15.557691	18.993781	0.0	-240.526877	49.618237	182.632	65.59	136.562	34 Molecule: 11035 7 3.674121 -1.535261 1.025870 6 3.545844 -1.341836 -0.308989 8 4.357920 -1.697938 -1.139585 6 2.289319 -0.568694 -0.714044 16 0.786744 -1.311749 0.007601 8 0.897574 -1.021650 1.495087 6 -0.440342 -0.102486 -0.702672 6 -0.136446 1.305403 -0.263891 6 0.403171 2.216586 -1.176207 6 0.715387 3.514439 -0.782173 6 0.497817 3.910045 0.534617 6 -0.033761 3.005000 1.450688 6 -0.352782 1.…	NC(=O)CS(=O)C(c1ccccc1)c1ccccc1	273.08234972
11036	-1501.18017954	-1500.866964	-1500.782023	-1500.782967	-1500.80707	0.313216	0.398157	0.397213	0.37311	16.658896	19.349347	0.0	-331.731276	63.434554	249.255	88.075	178.774	45 Molecule: 11036 6 5.746148 2.480025 -0.456841 7 4.803636 1.569312 -1.097183 6 4.529396 0.347018 -0.445933 7 3.706469 -0.527051 -1.198138 6 2.380013 -0.835433 -0.675451 6 1.468452 0.389353 -0.559503 16 -0.179467 -0.125389 0.014662 6 -0.957208 1.532536 0.094627 6 -2.391767 1.419096 0.455973 6 -3.090237 1.684271 1.593926 6 -4.454512 1.353054 1.319604 6 -4.479499 0.907815 0.036543 6 -5.548983 0.34…	CNC1(NCCSCc2ccc(C[N+](C)(C)[O-])o2)OC1[N+](=O)[O-]	346.13109080399994
11039	-1807.03820849	-1806.523695	-1806.418107	-1806.419051	-1806.45361	0.514514	0.620101	0.619157	0.584599	18.218187	20.019926	0.0	-544.928868	74.22844	388.527	135.75	222.228	71 Molecule: 11039 6 8.449735 3.316712 3.067855 8 8.599621 3.235394 1.656130 6 8.049538 2.166430 1.053846 6 8.191833 2.085156 -0.340355 6 7.633291 0.991407 -0.970306 6 6.957993 0.017660 -0.222120 6 6.329529 -1.172231 -0.881097 7 4.827732 -1.130344 -0.772008 8 4.456185 -1.301320 0.486038 6 4.168248 -2.021172 -1.841366 6 4.202121 -0.839670 -2.822816 6 4.204306 0.040014 -1.562419 6 2.803520 0.212040…	COc1ccc(C[N+]2([O-])C3CC2CN(c2ccc(-c4cc(OCC(C)(C)O)cn5ncc(C#N)c45)cn2)C3)cn1	541.2437524720001
11040	-1071.97804227	-1071.63906	-1071.565997	-1071.566941	-1071.587771	0.338983	0.412045	0.411101	0.390272	16.280192	19.260217	0.0	-359.021501	54.320962	257.97	82.239	153.773	46 Molecule: 11040 8 5.223358 -2.167684 0.137594 6 5.166556 -1.012241 -0.191155 8 6.260838 -0.230028 -0.304434 6 3.916628 -0.219086 -0.513201 7 2.731013 -1.035717 -0.540420 6 2.325125 -1.536671 0.784624 6 1.205599 -0.696843 1.389935 7 0.002071 -0.843724 0.575453 6 -1.051826 0.122121 0.909697 6 -0.733727 1.541671 0.441077 6 -0.037169 2.407807 1.288353 6 0.379123 3.663813 0.851317 6 0.093506 4.0784…	O=C(O)CN1CCN(C(c2ccccc2)c2ccc(O)cc2)CC1	326.163042564
11048	-440.197986751	-440.056553	-440.013054	-440.013998	-440.022781	0.141434	0.184932	0.183988	0.175206	13.165287	17.869758	0.0	-149.794344	35.769027	115.454	32.843	91.551	20 Molecule: 11048 8 -3.643123 0.086918 -0.402132 6 -2.318935 0.379109 -0.200718 6 -1.428813 -0.449170 0.357374 7 -0.093885 -0.151880 0.665096 6 0.393747 1.118304 0.147559 6 1.907994 1.165788 0.262869 8 2.531707 0.178799 -0.541826 6 1.773467 -1.011404 -0.688056 6 0.872583 -1.245814 0.517580 1 -3.816527 -0.811816 -0.087584 1 -2.089341 1.384786 -0.529803 1 -1.749128 -1.439775 0.679114 1 0.114731 1.…	OC=CN1CCOCC1	129.078978592
11049	-1745.24703723	-1744.980165	-1744.903273	-1744.904218	-1744.924978	0.266872	0.343764	0.34282	0.322059	16.43306	19.227257	0.0	-282.648169	58.449511	215.123	75.028	161.832	39 Molecule: 11049 8 -6.829817 0.196102 -0.678391 6 -5.908736 -0.376491 -0.145860 6 -5.082964 -1.498517 -0.721138 6 -3.593515 -1.408012 -0.378569 6 -2.942519 -0.124833 -0.910255 6 -1.487587 -0.037330 -0.523999 6 -0.477189 -0.460156 -1.384742 6 0.862853 -0.415571 -1.010479 6 1.228950 0.040290 0.259790 7 2.575462 0.063676 0.697150 6 3.526249 -0.776028 -0.007228 6 4.672190 -1.173727 0.916766 17 5.78…	O=C(CCCc1ccc(N(CCCl)CCCl)cc1)OO	319.074198828
11051	-302.948022736	-302.931789	-302.898108	-302.899053	-302.903835	0.016234	0.049914	0.04897	0.044188	11.143046	17.035227	0.0	-17.193438	29.606871	30.729	15.084	70.887	7 Molecule: 11051 8 -1.857750 0.197882 0.000002 6 -0.931263 -0.562040 -0.000002 6 0.528258 -0.103053 -0.000000 8 1.436165 -0.892520 0.000002 8 0.652159 1.223324 -0.000001 1 -1.031715 -1.662074 -0.000007 1 1.605156 1.423135 0.000000	O=CC(=O)O	74.00039392400002
11054	-1566.78779357	-1566.347379	-1566.249502	-1566.250446	-1566.281268	0.440414	0.538292	0.537347	0.506526	17.292583	19.763484	0.0	-466.449446	70.019254	337.191	116.926	206.0	61 Molecule: 11054 6 -3.505501 -3.180881 2.501067 6 -2.198197 -3.684383 1.918240 8 -1.534436 -2.635529 1.197774 6 -1.991668 -2.405304 -0.042501 8 -2.819115 -3.091000 -0.592137 6 -1.349286 -1.184239 -0.709861 6 -2.472614 -0.247163 -1.197055 6 -3.039864 0.593674 -0.057860 8 -3.384794 -0.325085 0.973280 6 -4.228989 1.411693 -0.513229 6 -5.501086 0.837177 -0.553420 6 -6.590958 1.575596 -1.004233 6 -6…	CCOC(=O)C(CC(O)c1ccccc1)NC1CCc2ccccc2N(CC(=O)OO)C1=O	456.1896512359999
11056	-1217.08602385	-1216.791978	-1216.715188	-1216.716132	-1216.738432	0.294045	0.370836	0.369892	0.347592	15.933808	19.250777	0.0	-311.427847	56.711453	232.111	82.861	161.619	42 Molecule: 11056 7 -0.039586 2.579184 0.522023 6 -1.025030 1.582598 0.120407 6 -0.491499 0.170996 0.383376 8 0.657158 -0.077938 -0.362050 6 1.902886 0.207170 0.238882 6 2.726636 -1.054603 0.514470 6 2.493452 -1.644052 1.892205 8 1.101758 -1.877306 2.025075 8 4.074576 -0.628755 0.450123 6 4.212183 0.575520 -0.312339 8 5.079292 0.419426 -1.371385 6 2.787013 0.947789 -0.761254 8 2.605938 0.391900 …	NC1C(OC2C(CO)OC(O)C2O)OC(CN=O)C(O)C1O	324.11688022
11057	-1952.31104118	-1951.930543	-1951.836536	-1951.837481	-1951.867135	0.380498	0.474505	0.473561	0.443906	17.546181	19.821295	0.0	-402.991205	67.156629	297.164	114.703	197.854	56 Molecule: 11057 8 -0.778172 3.487841 1.075234 6 -0.401444 2.519840 0.434134 6 -1.364295 1.480871 0.019675 6 -1.271055 0.491751 -0.932951 6 -2.463197 -0.259799 -1.062395 6 -3.458694 0.164762 -0.212076 6 -4.809243 -0.395660 -0.070437 6 -5.896814 0.407220 0.296873 6 -7.170965 -0.131071 0.422558 6 -7.349943 -1.483083 0.170686 9 -8.576149 -2.008085 0.286314 6 -6.296928 -2.309288 -0.194513 6 -5.0270…	O=C(c1ccc(-c2ccc(F)cc2)s1)c1cc(C2OC(CO)C(O)C(O)C2O)ccc1CO	474.1148522959999
11060	-2440.86647631	-2440.305678	-2440.181269	-2440.182214	-2440.224171	0.560799	0.685207	0.684263	0.642305	18.501496	20.236251	0.0	-593.949977	86.324869	429.381	159.037	261.84	79 Molecule: 11060 6 -2.899631 5.573796 -0.530266 7 -2.596863 4.199662 -0.938670 6 -3.414413 3.242385 -0.249278 6 -4.812262 3.077425 -0.696492 6 -5.532230 1.978590 -0.416113 6 -4.919933 0.846047 0.269172 7 -5.661773 -0.323090 0.503388 6 -7.001789 -0.547125 0.319118 8 -7.814346 0.224689 -0.140006 8 -7.287597 -1.795334 0.741206 6 -8.665209 -2.203796 0.594640 6 -8.935245 -2.613748 -0.849787 6 -8.207…	CNC12C=CC(NC(=O)OC3CCCC3)=CC1(C(O)(C=O)Cc1ccc(C(=O)NS(=O)(=O)c3ccccc3C)cc1OC)O2	625.2094007000001
11062	-747.612110678	-747.375527	-747.312251	-747.313195	-747.329321	0.236583	0.29986	0.298916	0.282789	15.265763	18.690691	0.0	-250.568915	48.937517	187.573	59.86	133.177	33 Molecule: 11062 6 5.659131 -1.298218 0.452319 8 5.095689 -0.099665 -0.029087 6 3.743229 -0.056120 -0.168555 6 2.882737 -1.113305 0.128509 6 1.510054 -0.950825 -0.057682 6 0.967546 0.240582 -0.533791 6 -0.524870 0.400034 -0.680901 6 -1.246453 0.654272 0.662852 6 -0.840372 1.997085 1.259187 7 -2.701483 0.611068 0.560208 6 -3.267117 -0.694854 0.323485 6 -4.686198 -0.555240 -0.174437 8 -5.154504 0…	COc1ccc(CC(C)NCC(=O)O)cc1	223.12084340400003
11065	-958.320487124	-958.137464	-958.086345	-958.087289	-958.098728	0.183023	0.234142	0.233198	0.221759	14.5716	18.49688	0.0	-193.841956	41.026693	146.334	44.201	107.59	26 Molecule: 11065 17 3.679207 -1.397189 -0.225875 6 2.470442 -0.146509 -0.036821 6 2.882733 1.169126 0.130121 6 1.891580 2.136905 0.269595 6 0.543655 1.808083 0.248444 6 0.135610 0.470543 0.072125 7 -1.198310 0.124448 0.042420 6 -1.627022 -1.255102 0.212050 6 -3.041619 -1.264033 0.791910 7 -4.023993 -0.560471 -0.034846 6 -3.431710 0.496128 -0.858167 6 -2.238873 1.123601 -0.146765 6 1.133542 -0.5…	Clc1cccc(N2CCNCC2)c1	196.076726096
11066	-661.568115593	-661.451375	-661.399775	-661.400719	-661.411954	0.11674	0.168341	0.167397	0.156162	14.422814	18.442169	0.0	-123.64138	41.752149	105.043	42.027	108.603	21 Molecule: 11066 8 -4.232825 -1.659805 -0.396022 6 -3.624317 -0.669788 -0.443759 6 -2.961202 0.467792 -0.483016 6 -2.085248 0.904290 0.662456 7 -0.696869 0.523722 0.492562 7 -0.319783 -0.793076 0.606956 6 0.947962 -0.785485 0.301543 6 1.908743 -1.846380 0.248066 6 3.182952 -1.546676 -0.112355 6 3.584531 -0.199720 -0.436973 6 2.675690 0.799911 -0.383839 7 1.388535 0.493771 -0.017420 6 0.295784 1…	O=C=CCn1nc2ccccn2c1=O	189.053826464
1107	-888.163330516	-887.939108	-887.878741	-887.879685	-887.895985	0.224222	0.28459	0.283645	0.267345	14.94872	18.831696	0.0	-237.47683	45.67224	177.99	62.05	127.054	32 Molecule: 1107 7 -1.310720 2.720504 0.674426 6 -1.211972 1.295605 0.470130 7 -2.402695 0.554651 0.868584 6 -2.564066 -0.768328 0.539418 8 -3.456869 -1.463921 0.970265 6 -1.486526 -1.260512 -0.421891 7 -0.250344 -1.425975 0.337395 6 0.605927 -2.233566 -0.156199 7 1.885809 -2.324089 0.313605 6 2.490970 -1.289970 1.125674 8 3.276580 -0.390605 0.384433 6 2.543898 0.525655 -0.415082 6 2.177123 1.77…	NC1NC(=O)C(N=CNCOCCO)C(=O)N1	245.11240396
11070	-1327.55404702	-1327.078101	-1326.975312	-1326.976256	-1327.007068	0.475946	0.578735	0.577791	0.546979	17.80545	19.60789	0.0	-504.081296	75.232666	362.569	114.058	216.337	63 Molecule: 11070 8 -9.112287 -1.502507 0.133653 6 -8.381096 -1.239954 1.062701 6 -6.911646 -1.102478 0.923164 6 -6.320761 -1.286326 -0.331185 6 -4.949325 -1.165332 -0.497242 6 -4.285502 -1.357583 -1.847905 8 -5.284260 -1.678989 -2.793161 6 -3.572732 -0.082038 -2.234107 7 -2.321437 0.038455 -2.097609 6 -1.737432 1.337598 -2.386053 6 -1.246496 1.980781 -1.089638 6 -0.515008 3.298817 -1.337190 6 -…	O=Cc1cc(C(O)C=NCCCCCCOCCCCc2ccccc2)ccc1O	411.240958536
11071	-1645.92023623	-1645.565198	-1645.464465	-1645.465409	-1645.496449	0.355038	0.455772	0.454827	0.423787	17.730581	19.773187	0.0	-376.026422	72.812356	285.409	115.333	212.011	54 Molecule: 11071 7 -9.433716 1.632834 1.023050 6 -8.064332 1.508289 1.028318 7 -7.405386 2.350977 1.862074 7 -7.554955 0.602205 0.240023 6 -6.228242 0.287812 0.219068 7 -5.306368 0.857978 1.018067 6 -4.048360 0.424934 0.942672 6 -3.658185 -0.592649 0.079141 6 -2.241896 -1.107792 0.030616 7 -1.298611 -0.008115 0.125191 6 0.069842 -0.242056 0.149391 6 0.949308 0.839662 -0.034712 6 2.319097 0.6591…	NC(N)=Nc1ncc(CNc2ccc(C(=O)NC(CCC(=O)O)C(=O)O)cc2)nc1C(=O)O	459.150246012
11074	-1155.49312133	-1155.072271	-1154.998265	-1154.99921	-1155.022063	0.42085	0.494856	0.493912	0.471059	16.12682	19.392354	0.0	-445.728845	53.176167	309.934	94.248	155.758	54 Molecule: 11074 6 -5.624030 -1.108769 0.822750 6 -4.437279 -0.896492 0.820862 6 -2.972399 -0.738426 0.809598 8 -2.406579 -2.048964 0.827740 6 -2.420334 -0.059976 2.074367 6 -1.038665 0.415043 1.626267 6 -1.376573 1.092078 0.292126 6 -0.221165 1.474480 -0.634977 6 0.581697 2.654642 -0.053158 6 2.039139 2.645567 -0.519870 6 2.649869 1.384547 0.014338 6 3.655110 1.414840 0.886591 8 4.165879 0.299…	C#CC1(O)CCC2C3CCC4=COC(=O)CCC4C3C3(CO3)CC21CC	356.1987593759999
11078	-1634.16588227	-1633.739318	-1633.639592	-1633.640536	-1633.67283	0.426564	0.52629	0.525346	0.493052	17.277941	19.834154	0.0	-451.780549	70.417887	329.66	123.19	209.891	61 Molecule: 11078 6 6.436042 3.504737 -1.262777 6 5.845124 2.156267 -0.861172 6 4.327865 2.240102 -0.705401 6 3.734207 0.917127 -0.307455 7 4.434429 -0.190868 -0.247461 6 3.576883 -1.174635 0.168349 6 3.993633 -2.613508 0.353540 6 5.436198 -2.693567 0.846395 6 3.806581 -3.385527 -0.949408 8 3.109414 -3.232286 1.287222 6 2.326110 -0.659837 0.361525 6 1.101588 -1.418426 0.769071 8 0.388604 -2.0387…	CCCc1nc(C(C)(C)O)c(C(=O)O)n1C(O)(O)c1ccc(-c2ccccc2-c2nn[nH]n2)cc1	478.1964679320001
11083	-1155.56185616	-1155.143985	-1155.067023	-1155.067967	-1155.091777	0.417871	0.494834	0.493889	0.470079	16.290925	19.392354	0.0	-442.573114	55.294985	309.92	95.581	161.982	54 Molecule: 11083 6 -4.167104 2.463270 -1.568583 6 -3.646639 1.491813 -1.083302 6 -2.954962 0.356428 -0.460856 8 -3.841538 -0.313966 0.467336 6 -5.003395 -0.830161 0.008404 6 -5.789470 -1.428782 1.147157 8 -5.350034 -0.806362 -1.142939 6 -2.349687 -0.667803 -1.433494 6 -1.311513 -1.434275 -0.586687 6 -1.088736 -0.590632 0.703445 6 0.340918 -0.512988 1.296903 6 1.121319 -1.842423 1.127658 6 2.107…	C#CC1(OC(C)=O)CCC2C3CCC4=C(O)C(=O)CCC4C3CCC21C	356.198759376
11084	-1155.55004971	-1155.132156	-1155.0554	-1155.056345	-1155.079854	0.417894	0.494649	0.493705	0.470196	16.191832	19.392354	0.0	-442.597572	55.393529	309.805	94.494	161.545	54 Molecule: 11084 6 4.306323 1.704643 1.934581 6 3.566380 1.055031 1.241094 6 2.633727 0.249187 0.430396 8 3.370181 -0.431181 -0.601229 6 4.309669 -1.337033 -0.243891 6 5.005244 -1.871069 -1.469746 8 4.545240 -1.659164 0.889864 6 1.846070 -0.685708 1.361476 6 0.771949 0.243474 1.923849 6 0.348889 1.167992 0.755547 6 -1.004066 0.748079 0.149596 6 -1.621866 1.849081 -0.742650 6 -2.590209 1.282589 …	C#CC1(OC(C)=O)CCC2C3CCC4C(=O)C(=O)CCC4C3CCC21C	356.198759376
11086	-979.732547505	-979.394663	-979.322528	-979.323472	-979.344227	0.337885	0.410019	0.409075	0.388321	15.747638	19.140622	0.0	-357.85893	53.417169	256.699	80.581	151.82	45 Molecule: 11086 6 3.874705 -2.520279 -0.080502 7 3.058633 -1.323992 -0.155949 6 3.872071 -0.131142 -0.007193 6 2.271994 -1.276952 -1.375644 6 1.046750 -2.185336 -1.338083 8 0.120737 -1.879533 -0.318294 6 -0.498809 -0.607921 -0.446365 6 -1.947864 -0.778949 -0.009650 6 -2.270954 -1.009513 1.328526 6 -3.591543 -1.230841 1.708441 6 -4.606637 -1.217631 0.754911 6 -4.292788 -0.984538 -0.581365 6 -2.…	CN(C)CCOC(c1ccccc1)c1ccccc1C(O)O	301.167793596
11087	-1322.22334001	-1321.810191	-1321.71123	-1321.712174	-1321.740971	0.413149	0.51211	0.511166	0.482369	17.551706	19.501935	0.0	-437.572302	73.312216	320.762	103.553	208.282	56 Molecule: 11087 6 -7.682231 3.930394 -0.718247 6 -7.000176 2.739671 -1.390898 6 -7.708667 1.406356 -1.142891 6 -7.833352 1.049236 0.344347 7 -6.580224 1.088083 1.079440 6 -5.523354 0.248577 0.792165 6 -4.228337 0.591800 1.228409 6 -3.155936 -0.250235 1.002858 6 -3.339404 -1.462564 0.328227 6 -2.227392 -2.397760 0.054336 8 -2.326841 -3.433993 -0.563615 8 -1.057935 -1.973988 0.577468 6 0.059793 …	CCCCNc1ccc(C(=O)OCCOCCOCCOCC(=O)O)cc1	383.1944022679999
11088	-884.472961492	-884.162327	-884.08454	-884.085484	-884.106297	0.310634	0.388422	0.387478	0.366665	15.882918	18.874201	0.0	-328.997275	59.34252	243.146	71.213	163.718	41 Molecule: 11088 6 -3.972832 2.110583 -0.313335 8 -5.375206 1.944845 -0.379674 6 -5.895244 1.017075 0.536912 6 -5.539452 -0.424211 0.214699 8 -4.205382 -0.654509 0.603725 6 -3.656752 -1.843681 0.097478 6 -2.157722 -1.770766 0.282561 8 -1.662717 -0.783777 -0.596000 6 -0.480455 -0.151618 -0.162330 6 0.731999 -1.077633 -0.253340 8 1.912338 -0.457251 0.193510 6 2.431676 0.509537 -0.691489 6 3.87953…	COCCOCCOCCOCCOCCO	252.157288488
1109	-1658.04038301	-1657.601304	-1657.508177	-1657.509121	-1657.540628	0.439079	0.532206	0.531262	0.499755	16.947104	19.818334	0.0	-465.035158	64.262365	333.372	123.996	196.001	61 Molecule: 1109 6 -4.925776 -2.632808 0.639693 7 -4.921716 -1.716295 -0.498649 6 -6.171075 -1.812759 -1.239168 6 -4.551749 -0.385335 -0.118950 6 -5.497407 0.580096 0.229873 6 -5.097531 1.865999 0.565675 6 -3.749596 2.202972 0.559944 8 -3.341298 3.469337 0.891411 6 -2.770581 1.256891 0.212876 6 -3.193573 -0.044369 -0.107387 6 -2.142166 -1.048160 -0.532635 8 -1.830448 -0.877773 -1.916044 6 -0.849…	CN(C)c1ccc(O)c2c1C(O)C1CC3C(N(C)C)C(=O)C(C(N)=O)=C(O)C3(O)C(=O)C1=C2O	473.1798148239999
11090	-1381.12736419	-1380.807274	-1380.73498	-1380.735924	-1380.756083	0.320091	0.392385	0.39144	0.371281	16.385291	19.269255	0.0	-339.012654	54.216745	245.633	78.803	152.156	44 Molecule: 11090 8 -5.767288 -0.714636 -1.088188 6 -5.652969 -1.678299 -0.071520 6 -4.300730 -2.379988 -0.160696 7 -3.227812 -1.387505 -0.135778 6 -2.956950 -0.840230 1.141978 6 -1.745801 -0.400479 1.505139 7 -0.615315 -0.474511 0.673400 6 0.444678 0.503545 0.930186 6 0.121012 1.877767 0.354688 6 -0.546315 2.811916 1.148455 6 -0.937710 4.042888 0.628178 6 -0.666622 4.353929 -0.700857 6 -0.00089…	OCCN1C=CN(C(c2ccccc2)c2ccc(Cl)cc2)CC1	328.13424097200004
11094	-1207.09966575	-1206.877789	-1206.808489	-1206.809433	-1206.827099	0.221877	0.291177	0.290233	0.272567	15.945501	18.903213	0.0	-234.993089	53.686529	182.124	63.221	145.854	33 Molecule: 11094 8 -5.074099 -0.754996 -1.388100 6 -5.259232 -0.407612 -0.245334 6 -4.334767 0.415600 0.610257 6 -2.877904 0.257212 0.181778 6 -1.943652 1.160408 0.994729 6 -0.502710 1.001842 0.577702 6 0.010012 1.703020 -0.519050 6 1.316402 1.524170 -0.942368 6 2.170285 0.631857 -0.275287 7 3.472708 0.453695 -0.754692 6 4.448734 -0.242623 0.058128 6 5.752151 -0.333865 -0.718518 17 6.989119 -1.…	O=C(CCCc1ccc(NCCCl)cc1)OO	257.081871052
11096	-303.513825496	-303.435835	-303.400363	-303.401307	-303.406852	0.077991	0.113462	0.112518	0.106973	11.978662	17.39491	0.0	-82.60107	30.695859	70.606	21.745	74.656	13 Molecule: 11096 7 2.278049 -0.012442 -0.070799 6 0.896608 0.002528 -0.009345 6 0.185375 1.216862 -0.007786 6 -1.195994 1.166833 0.004004 6 -1.839481 -0.072272 0.006990 6 -1.041402 -1.207739 0.002680 7 0.293548 -1.188689 0.000047 1 2.756739 0.779715 0.333873 1 2.677808 -0.908129 0.177036 1 0.718618 2.162156 -0.024114 1 -1.771496 2.087935 0.007551 1 -2.919960 -0.153493 0.014699 1 -1.493527 -2.19…	Nc1ccccn1	94.053098192
11099	-1311.61636784	-1311.336923	-1311.258597	-1311.259541	-1311.28123	0.279445	0.357771	0.356827	0.335137	16.160257	19.135423	0.0	-295.964299	58.984655	223.912	77.6	164.85	40 Molecule: 11099 6 -6.667502 -1.505615 0.158445 7 -5.463923 -1.016072 -0.493932 6 -4.260348 -1.556788 0.124119 6 -3.036219 -0.944934 -0.463087 6 -1.964791 -1.427498 -1.142584 6 -1.131534 -0.298150 -1.436140 6 -1.767584 0.788929 -0.922039 6 -1.406504 2.224770 -0.852721 16 -1.067702 2.819884 0.856946 6 -0.059109 1.443425 1.472141 6 1.271895 1.309810 0.745001 7 1.973519 0.133425 1.228830 6 3.09962…	CNCc1ccc(CSCCNC(=C[N+](=O)[O-])NC)o1	300.12561149999993
11105	-2513.50634765	-2513.060979	-2512.941861	-2512.942806	-2512.982784	0.445368	0.564486	0.563542	0.523563	18.199407	20.236122	0.0	-471.696084	82.817394	353.628	149.8	250.705	69 Molecule: 11105 6 10.436631 -1.500753 0.496617 8 9.973959 -0.583741 -0.482823 7 8.915616 0.153800 0.042929 6 7.658414 -0.416149 -0.262960 8 7.523904 -1.566580 -0.608273 7 6.642242 0.487115 -0.032495 6 5.259614 0.256898 -0.133684 6 4.714504 -0.881531 -0.741556 6 3.335882 -1.016994 -0.816860 6 2.473125 -0.047071 -0.294513 6 1.008180 -0.181719 -0.378087 6 0.136986 -1.170865 -0.070251 6 0.421106 -…	CONC(=O)Nc1ccc(C2=C(CN(C)C)c3c(n(Cc4c(F)cccc4F)c(=O)n(-c4ccc(O)nn4)c3=O)S2=O)cc1	625.1555089600001
11106	-863.294370049	-863.002378	-862.935179	-862.936123	-862.954749	0.291992	0.359191	0.358247	0.339621	15.563932	18.891881	0.0	-309.252564	50.445487	224.804	72.278	141.434	39 Molecule: 11106 6 -4.407794 0.666083 1.646475 6 -4.264646 -0.272425 0.440920 6 -3.886557 -1.679585 0.909821 6 -5.587977 -0.338867 -0.323070 7 -3.253285 0.202917 -0.524527 6 -1.927877 0.529288 -0.005003 6 -0.939960 0.532249 -1.182513 8 -1.071994 -0.679060 -1.883415 6 0.476892 0.698537 -0.688991 6 0.959939 1.958518 -0.335400 6 2.236973 2.117489 0.192249 6 3.053000 1.003504 0.356955 8 4.321797 1.…	CC(C)(C)NCC(O)c1ccc(O)c(C(O)O)c1	255.147058152
11107	-3006.58642341	-3006.243157	-3006.127863	-3006.128807	-3006.166496	0.343266	0.45856	0.457616	0.419927	17.971527	20.144343	0.0	-363.558389	81.192417	287.159	137.59	242.657	58 Molecule: 11107 6 5.034098 3.176955 2.108206 8 4.434102 2.023309 1.542335 7 5.417984 1.214816 1.014732 6 4.960285 0.130321 0.506650 6 3.497933 -0.289377 0.479384 8 3.173558 -1.444534 0.689595 7 2.614429 0.688285 0.132797 6 1.212622 0.449248 0.177144 6 0.336471 0.901658 -1.004325 8 0.304529 0.746524 -2.193623 7 -0.538000 1.562238 -0.137433 6 -1.806480 2.144515 -0.340399 6 -1.962857 3.478247 0.3…	CON=C(C(=O)NC1C(=O)N(C(C(=O)O)=C(CS)CS(=O)c2nc(=O)c(O)nn2C)C1O)c1csc(N)n1	588.0515372199999
11108	-347.574150618	-347.382882	-347.33563	-347.336574	-347.34709	0.191268	0.238521	0.237577	0.227061	13.209271	17.711204	0.0	-202.574996	37.908509	149.082	37.547	99.452	24 Molecule: 11108 6 1.332162 2.279980 -0.419628 6 1.412994 1.028742 0.446158 7 0.472782 -0.004157 0.014313 6 0.902217 -1.333631 0.445806 6 1.991182 -1.912235 -0.449566 6 -0.886532 0.284895 0.459984 6 -1.930540 -0.275540 -0.498623 7 -3.267633 0.010259 0.017943 1 1.539271 2.022628 -1.461605 1 0.341464 2.742050 -0.377239 1 2.061017 3.025626 -0.088163 1 1.258729 1.283436 1.511744 1 2.424979 0.618719…	CCN(CC)CCN	116.131348512
1111	-2209.46295407	-2209.139524	-2209.043462	-2209.044406	-2209.072679	0.32343	0.419492	0.418548	0.390275	17.602175	19.753211	0.0	-342.5492	70.79651	262.643	103.908	202.18	50 Molecule: 1111 8 7.940054 2.683587 0.498434 6 7.714112 2.123279 -0.541258 8 7.339904 2.765238 -1.665075 6 7.779479 0.623156 -0.776229 8 8.321943 -0.048251 0.318352 6 7.450049 -0.163333 1.428947 6 6.847013 -1.563509 1.470729 7 6.025287 -1.839531 0.306476 6 4.673145 -1.516507 0.266530 6 4.074269 -0.647011 1.189416 6 2.726364 -0.319480 1.106863 6 1.930652 -0.845674 0.085780 7 0.550382 -0.550632 -…	O=C(O)COCCNc1ccc(N2CC(CNC(=O)c3ccc(Cl)s3)OC2=O)cc1	453.07613404
11110	-2017.47975287	-2017.217529	-2017.136412	-2017.137357	-2017.161397	0.262224	0.34334	0.342396	0.318355	16.755652	19.555214	0.0	-277.724905	59.450038	214.857	91.956	170.725	42 Molecule: 11110 6 -2.820595 1.333613 -2.428257 6 -3.018527 0.198021 -1.446487 7 -2.427390 0.504591 -0.131154 7 -1.056207 0.406707 -0.048168 6 -0.284439 1.537792 0.057797 8 -0.729750 2.664337 0.022123 6 1.189861 1.277848 0.213761 6 1.952524 2.297437 0.783253 6 3.319674 2.141676 0.964634 6 3.940814 0.960901 0.566220 17 5.652102 0.808397 0.804431 6 3.188861 -0.052845 -0.028383 16 3.891237 -1.6130…	CC1N(NC(=O)c2ccc(Cl)c(S(N)(=O)=O)c2)c2ccccc2C1(O)O	397.0499192919999
11112	-545.133067042	-545.058275	-545.014422	-545.015366	-545.023992	0.074792	0.118645	0.117701	0.109075	13.221154	18.023735	0.0	-79.213501	36.309572	73.858	31.584	92.296	15 Molecule: 11112 6 2.354597 -1.327498 0.000020 7 1.085294 -0.608114 -0.000091 7 -0.048680 -1.378733 -0.000021 6 -1.149863 -0.719605 0.000007 8 -2.312239 -1.360834 0.000047 6 -1.248113 0.775023 -0.000010 8 -2.365197 1.269013 -0.000015 7 -0.065162 1.454596 -0.000007 6 1.021456 0.729378 -0.000017 8 2.216317 1.326721 0.000046 1 2.932723 -1.074250 0.890817 1 2.933553 -1.072928 -0.889850 1 2.104909 -…	Cn1nc(O)c(=O)nc1O	143.03309102
11113	-960.125816552	-959.762476	-959.686647	-959.687591	-959.71065	0.36334	0.43917	0.438226	0.415166	15.893786	19.105482	0.0	-384.819175	54.889669	274.991	87.829	159.597	47 Molecule: 11113 6 -0.047514 -2.557705 0.972844 6 -0.623322 -1.177314 0.747659 6 -1.896814 -1.085968 0.163952 8 -2.569116 -2.227139 -0.170570 6 -2.524797 0.143303 -0.100542 6 -3.911577 0.221386 -0.749283 6 -3.881046 -0.431487 -2.143324 6 -4.366373 1.675173 -0.930350 6 -4.952513 -0.482560 0.140481 6 -1.807735 1.280137 0.262806 6 -0.547885 1.234835 0.859122 6 0.115681 2.531515 1.236522 8 1.289182…	Cc1c(O)c(C(C)(C)C)cc(CO)c1CC(=O)NCCN	294.194342692
11119	-1000.38713042	-1000.072676	-1000.000513	-1000.001458	-1000.021923	0.314455	0.386617	0.385673	0.365208	15.988973	19.213429	0.0	-333.043672	53.753142	242.013	80.808	151.878	44 Molecule: 11119 6 0.625722 -3.674130 -0.555571 6 -0.062387 -2.526771 0.184355 6 0.530293 -1.187014 -0.214211 6 1.980190 -1.010202 0.126389 6 2.956782 -1.089323 -0.865104 6 4.303351 -0.964568 -0.533365 6 4.680132 -0.758592 0.791245 6 3.706355 -0.677466 1.784654 6 2.361526 -0.805808 1.452682 8 0.147976 -0.744413 -1.513841 6 -0.331929 0.018137 -0.406357 6 0.264951 1.396180 -0.288230 6 -0.136044 2…	CCC1(c2ccccc2)OC1(c1ccccc1)c1ccc(O)cc1	316.14632988
11121	-1186.5093173	-1186.131438	-1186.058083	-1186.059027	-1186.080971	0.377879	0.451235	0.45029	0.428347	16.283561	19.392248	0.0	-400.217108	53.451164	282.562	89.013	154.39	50 Molecule: 11121 8 0.108882 -2.085683 1.204722 6 0.347417 -0.894791 1.048870 6 -0.727236 0.148689 1.238930 6 -1.724563 0.154134 0.053523 6 -2.510800 1.486762 -0.008294 6 -3.843219 1.260037 -0.731660 6 -4.771293 0.318689 0.045796 6 -3.995220 -0.767789 0.810327 8 -3.650686 -0.343247 2.125163 6 -2.663217 -1.088946 0.135453 6 -2.910029 -1.729744 -1.210256 8 -3.988953 -1.998781 -1.683973 8 -1.760260…	O=C1CC2C(CCC(O)C2C(=O)O)CNCCc2c1[nH]c1ccccc21	356.17360724800005
11122	-442.644676418	-442.460643	-442.41267	-442.413614	-442.424353	0.184033	0.232006	0.231062	0.220324	13.455746	17.915888	0.0	-194.912402	38.435884	144.994	39.623	100.968	24 Molecule: 11122 6 2.610524 -1.431079 -0.101268 6 2.069191 -0.083392 0.381711 6 3.140572 0.998699 0.309696 7 0.891371 0.375989 -0.361980 6 -0.265549 -0.515336 -0.318013 6 -1.513850 0.282923 -0.697647 8 -1.533785 1.488000 0.041271 6 -2.794503 -0.459677 -0.336084 8 -2.882568 -0.622624 1.060362 1 1.860483 -2.222337 -0.011113 1 3.487794 -1.731294 0.480155 1 2.911232 -1.362483 -1.154207 1 1.745007 -…	CC(C)NCC(O)CO	133.11027872
11123	-767.484748548	-767.261679	-767.197983	-767.198927	-767.215111	0.223069	0.286766	0.285822	0.269637	15.331475	18.697292	0.0	-236.256	49.320818	179.356	59.547	134.061	32 Molecule: 11123 6 4.492302 -1.475857 1.443324 6 4.258815 -0.728905 0.140916 6 4.153282 -1.682933 -1.045688 8 3.065576 0.016512 0.325090 6 2.821326 0.984963 -0.661195 6 1.629988 1.806716 -0.233687 8 0.487897 0.951187 -0.269103 6 -0.681038 1.541114 0.036376 8 -0.777329 2.719426 0.293186 6 -1.817508 0.586549 0.015684 6 -1.643966 -0.778468 -0.236298 6 -2.734745 -1.632367 -0.243535 6 -4.013015 -1.1…	CC(C)OCCOC(=O)c1ccc(O)cc1	224.104858992
11125	-939.174154887	-938.886538	-938.818066	-938.819011	-938.837662	0.287617	0.356089	0.355144	0.336493	16.001194	19.058573	0.0	-304.619221	51.765589	222.856	72.867	144.111	40 Molecule: 11125 6 -5.689315 -0.070933 1.959630 7 -5.100299 0.197093 0.617141 6 -4.763706 1.647770 0.520869 8 -6.006996 -0.120032 -0.343002 6 -3.871561 -0.643062 0.441922 6 -3.496775 -0.737839 -1.034602 8 -2.257779 -1.421302 -1.159483 6 -1.105172 -0.751293 -0.916999 6 0.067528 -1.504247 -1.054806 6 1.301789 -0.920656 -0.827525 6 1.397294 0.430015 -0.463927 6 2.696008 1.140865 -0.265621 8 2.7662…	C[N+](C)([O-])CCOc1ccc(C(=O)c2ccccc2)cc1	285.136493468
11131	-1297.58456142	-1297.242017	-1297.155723	-1297.156667	-1297.181959	0.342544	0.428839	0.427894	0.402602	16.838079	19.466097	0.0	-362.793516	63.608279	268.508	94.814	181.622	49 Molecule: 11131 8 -7.367229 1.311601 0.636081 6 -7.697416 0.480339 -0.170407 8 -8.986752 0.170301 -0.405732 6 -6.781792 -0.321373 -1.069857 6 -5.334949 -0.312640 -0.648156 6 -4.636724 0.879362 -0.438006 6 -3.297255 0.815201 -0.088378 6 -2.677226 -0.430239 0.053144 6 -1.251600 -0.561381 0.424417 6 -0.664577 0.308961 1.355066 6 0.672417 0.192266 1.701769 6 1.467667 -0.807674 1.123880 8 2.762877 …	O=C(O)Cc1ccc(-c2ccc(OCCN(CCO)CC(=O)O)cc2)cn1	374.147786424
11137	-1963.19432855	-1962.802838	-1962.699998	-1962.700942	-1962.733424	0.39149	0.49433	0.493386	0.460905	17.659924	19.843395	0.0	-414.633147	73.518148	309.604	121.008	216.445	58 Molecule: 11137 6 -3.778799 4.595680 -0.496421 6 -3.649671 3.849052 0.820702 8 -3.241407 2.496560 0.625641 6 -1.934203 2.237012 0.368769 6 -0.921939 3.159602 0.325238 6 0.412637 2.760457 0.062602 7 1.361554 3.742279 0.055014 6 2.586560 3.368719 -0.196382 6 2.998315 2.036677 -0.471929 6 4.366357 1.846902 -0.850732 7 5.478071 1.765022 -1.167541 6 2.045944 1.011804 -0.457660 7 2.333177 -0.294318 …	CCOc1cc2ncc(C#N)c(Nc3ccc(O)c(Cl)c3)c2cc1NC(=O)OC=CCN(C)C	481.151681928
11141	-1675.59360071	-1675.106984	-1675.012185	-1675.013129	-1675.044279	0.486616	0.581416	0.580472	0.549322	17.123736	19.789633	0.0	-515.382452	66.412401	364.252	121.781	199.523	64 Molecule: 11141 7 3.391453 -3.046401 2.564182 6 3.132489 -1.838706 1.790210 6 3.380329 -1.974885 0.278408 8 2.736271 -0.929892 -0.465553 6 3.303625 0.363719 -0.278577 8 2.579421 1.249984 -1.070642 6 1.526266 2.014009 -0.495332 6 1.872960 2.698814 0.828232 7 3.243298 3.200038 0.802107 6 0.791138 3.759887 1.080643 6 -0.597682 3.210141 0.900791 6 -0.841704 2.061627 0.269557 8 -2.138304 1.638552 0…	NCC1OC(OC2C(N)CC=C(OC3OC(CO)C(O)C(=NO)C3O)C2O)C(N)CC1O	464.211843224
11142	-960.405087355	-960.125434	-960.054654	-960.055598	-960.075262	0.279653	0.350433	0.349489	0.329825	16.026499	19.110339	0.0	-296.184997	53.137748	219.308	76.252	148.969	40 Molecule: 11142 7 -3.069658 -4.226648 -1.422909 6 -2.646277 -3.404147 -0.727613 6 -2.122621 -2.381164 0.141178 6 -2.313537 -2.484885 1.523730 6 -1.813284 -1.487942 2.350919 6 -1.131156 -0.403010 1.803942 6 -0.932811 -0.298386 0.427008 6 -0.134194 0.863371 -0.151258 7 -0.668542 1.245985 -1.452665 6 -2.000392 1.848632 -1.427180 6 -2.173952 3.050414 -0.521188 6 -3.563573 3.456054 -0.122951 6 -2.6…	N#Cc1cccc(C(NCC2CC2)c2ccc(F)c(N)c2)c1	295.148475796
11151	-953.331933047	-953.071447	-953.000445	-953.001389	-953.021087	0.260486	0.331488	0.330544	0.310846	15.720574	18.977429	0.0	-275.884464	53.336942	207.419	72.018	149.436	37 Molecule: 11151 6 5.960343 -1.317977 0.238734 8 4.616741 -1.683000 0.035912 6 3.697903 -0.675193 0.005139 6 3.995380 0.671179 0.170186 6 2.968507 1.622572 0.118315 6 1.656681 1.226132 -0.095058 8 0.588175 2.074961 -0.156322 6 0.846640 3.455486 -0.057717 6 1.353414 -0.138407 -0.267564 6 -0.081003 -0.554830 -0.480263 8 -0.108304 -1.888614 -0.943251 6 -0.866089 -0.450027 0.835243 7 -2.220898 -0.9…	COc1ccc(OC)c(C(O)CNC(=O)OCN)c1	270.12157167600003
11154	-456.719025011	-456.647632	-456.603131	-456.604075	-456.61255	0.071393	0.115894	0.11495	0.106475	12.917181	17.735486	0.0	-75.612959	37.155927	72.132	27.862	93.661	14 Molecule: 11154 8 3.431114 0.509643 0.368372 6 2.503313 0.036255 -0.233272 6 1.139830 -0.169475 0.394953 8 0.317771 -0.788425 -0.564425 6 -0.966200 -1.079276 -0.102148 6 -1.889966 0.123092 0.042434 8 -2.975810 0.058186 0.556499 8 -1.380199 1.247167 -0.485260 1 2.577243 -0.282171 -1.292441 1 0.743858 0.808007 0.704515 1 1.251964 -0.795282 1.293928 1 -1.430740 -1.750973 -0.830230 1 -0.954641 -1.…	O=CCOCC(=O)O	118.026608672
11156	-644.294094567	-644.247312	-644.211419	-644.212363	-644.218276	0.046783	0.082676	0.081732	0.075819	11.434831	17.410001	0.0	-49.548551	30.75194	51.288	20.568	75.543	10 Molecule: 11156 6 1.543128 0.644054 -0.000571 16 -0.041105 -0.166699 0.000159 7 -1.103360 1.132160 -0.001120 8 -0.191810 -0.857628 -1.269831 8 -0.191922 -0.855144 1.271464 1 1.621997 1.256116 0.897683 1 2.301437 -0.140660 0.000318 1 1.622160 1.254243 -0.900085 1 -1.676705 1.105892 0.838814 1 -1.676605 1.104327 -0.841071	CS(N)(=O)=O	95.0040994
11158	-1015.52079197	-1015.208207	-1015.134782	-1015.135726	-1015.156184	0.312585	0.38601	0.385066	0.364608	16.065408	19.150448	0.0	-331.063492	55.098637	241.633	78.011	154.536	43 Molecule: 11158 6 3.281015 3.821986 -0.238974 7 3.469003 2.622873 0.112482 6 2.970536 1.583268 -0.761403 6 4.150695 0.576201 -1.134424 6 4.413818 -0.617654 -0.119952 6 3.262664 -1.659996 0.236984 8 3.326609 -2.758636 -0.259543 6 2.056201 -1.384684 1.253616 6 1.150895 -0.119226 0.932905 8 -0.036050 -0.470031 0.222276 6 -1.003469 -1.053648 0.953095 8 -0.896356 -1.288014 2.131796 6 -2.235909 -1.3…	C=NC1CCC(=O)CC(OC(=O)C(CO)c2ccccc2)C1	303.147058152
11165	-1327.12458385	-1326.787537	-1326.710998	-1326.711942	-1326.732562	0.337047	0.413586	0.412641	0.392022	16.505664	19.179859	0.0	-356.971357	58.225058	258.936	77.962	161.089	45 Molecule: 11165 8 4.666750 -0.666717 -1.599586 7 4.873737 -0.228523 -0.326871 6 3.562741 0.159259 0.310467 6 2.488108 -0.892770 0.104875 6 1.144672 -0.398100 0.618047 8 0.818932 0.793872 -0.062071 6 -0.307430 1.464872 0.452558 6 -1.627530 0.752469 0.173793 6 -2.827757 1.617505 0.579315 6 -4.139468 0.917136 0.325118 6 -4.763087 0.173218 1.328215 6 -5.947972 -0.515116 1.086616 6 -6.514897 -0.457…	[O-][N+]1(CCCOCCCc2ccc(Cl)cc2)C=CCCC1	309.149556688
11174	-1338.59290662	-1338.259197	-1338.180477	-1338.181421	-1338.204795	0.333709	0.412429	0.411485	0.388112	16.642541	19.509546	0.0	-353.43647	57.618651	258.211	91.921	165.68	48 Molecule: 11174 8 -6.459259 -0.224050 -0.329739 6 -5.580252 -1.038312 -0.127778 8 -5.846514 -2.336247 0.060766 6 -4.142237 -0.696974 -0.074392 6 -3.861248 0.624049 -0.290197 7 -2.630944 1.173827 -0.292841 6 -2.510700 2.617545 -0.380759 6 -3.466784 3.465532 0.405414 6 -2.027051 3.364279 0.817933 6 -1.506602 0.341145 -0.147264 6 -0.182636 0.808803 -0.322313 8 0.092499 2.074067 -0.708064 6 0.8941…	O=C(O)c1cn(C2CC2)c2c(O)c(N3C=C4CCCNC4C3)c(F)cc2c1=O	385.14378434
11178	-1328.84121092	-1328.507225	-1328.415903	-1328.416847	-1328.44456	0.333986	0.425308	0.424364	0.396651	17.260825	19.566936	0.0	-353.729784	66.369206	266.292	103.672	192.202	50 Molecule: 11178 6 -1.672573 -0.622643 -2.116924 6 -2.377374 0.243411 -1.106378 6 -3.736896 0.080851 -0.856148 6 -4.421178 0.895925 0.053078 6 -5.851658 0.730304 0.342965 6 -6.541513 -0.383687 0.104165 8 -7.879161 -0.430247 0.408432 6 -8.523120 -1.613115 0.161604 7 -9.830441 -1.484446 0.491065 8 -7.995938 -2.596109 -0.296724 6 -3.708321 1.911131 0.698603 6 -2.345473 2.097956 0.486118 6 -1.58500…	Cc1cc(C=COC(N)=O)cc(C)c1Nc1ccnc(Nc2ccc(C#N)cc2)n1	400.16477388
1118	-1713.82695142	-1713.425161	-1713.332253	-1713.333197	-1713.364455	0.401791	0.494699	0.493755	0.462496	16.99112	19.827699	0.0	-425.542583	64.293878	309.836	122.898	195.541	58 Molecule: 1118 6 2.572355 2.636867 -2.309884 7 2.366174 2.676354 -0.870337 6 3.244197 3.636778 -0.220270 6 2.327620 1.385284 -0.213276 6 3.512457 0.469856 -0.523704 8 4.587305 0.879859 -0.919350 6 3.326135 -0.954367 -0.211477 8 4.441443 -1.773546 -0.266885 6 5.453206 -1.413031 0.603430 7 6.619724 -1.974194 0.187115 8 5.272481 -0.773579 1.604518 6 2.164781 -1.473385 0.214667 8 2.051063 -2.70414…	CN(C)C1C(=O)C(OC(N)=O)=C(O)C2(O)C(=O)C3=C(O)c4c(O)cccc4C(C)(O)C3C(O)C12	476.1430949679999
11182	-1474.58592668	-1474.145707	-1474.048766	-1474.04971	-1474.080228	0.440219	0.537161	0.536217	0.505699	17.38421	19.67896	0.0	-466.24276	69.350575	336.481	113.667	204.031	60 Molecule: 11182 6 -3.310271 3.560053 -0.556404 8 -3.854918 2.846802 0.543710 6 -4.216601 1.556778 0.238235 6 -5.517434 1.343575 -0.267883 6 -6.473497 2.482259 -0.500381 6 -5.847975 0.021549 -0.512569 6 -4.952093 -1.003736 -0.267535 6 -3.675650 -0.785966 0.235648 8 -2.832071 -1.804410 0.490717 6 -3.287001 0.535029 0.491667 6 -1.898817 0.810864 1.020899 6 -0.846076 0.619052 -0.043394 6 0.156549 …	COc1c(C)c2c(c(O)c1CC=C(C)CCC(=O)OC=CN1CCOCC1)C(=O)OC2	431.194402268
11187	-1308.32246159	-1308.098955	-1308.027253	-1308.028197	-1308.048314	0.223506	0.295209	0.294265	0.274147	15.752599	19.110024	0.0	-236.718889	53.634544	184.654	72.941	150.91	35 Molecule: 11187 6 5.077379 -0.929224 -1.897145 6 3.929481 -0.704449 -0.967371 7 2.991742 -1.656181 -0.863869 6 1.988387 -1.424810 -0.028378 6 1.843870 -0.248669 0.710214 6 0.675359 -0.094033 1.656124 7 -0.602117 -0.438945 0.978480 6 -1.357780 -1.420875 1.382283 16 -2.937553 -1.305311 0.638883 8 -3.606817 -2.532742 0.149687 6 -2.308689 -0.155689 -0.540786 6 -3.199827 0.323475 -1.639759 6 -4.145…	Cc1ncc(C[n+]2cS(=O)c(CCO)c2C)c(N=O)n1	295.08593776009
11188	-1388.30496651	-1387.908815	-1387.824449	-1387.825394	-1387.851145	0.396151	0.480517	0.479573	0.453822	16.976677	19.578216	0.0	-419.56936	61.080097	300.937	100.394	177.563	54 Molecule: 11188 6 -4.728693 3.882231 0.416542 8 -5.371574 2.675865 0.056821 6 -4.613603 1.564923 0.020363 6 -3.270112 1.509659 0.298768 6 -2.574966 0.277300 0.229333 7 -1.233006 0.265972 0.493086 6 -0.664182 -0.897913 0.413904 7 0.772732 -0.976350 0.779493 8 0.830699 -1.596884 1.992804 6 1.531337 -1.783109 -0.249704 6 2.976702 -1.911075 0.198425 7 3.564103 -0.589874 0.372515 6 4.504786 -0.1482…	COc1cc2nc([N+]3([O-])CCN(C(=O)C4CCCO4)CC3)nc(N)c2cc1OC	403.1855689000001
11190	-1600.77443285	-1600.338557	-1600.246019	-1600.246963	-1600.275835	0.435876	0.528414	0.527469	0.498598	17.449898	19.821534	0.0	-461.642464	66.429613	330.992	115.423	194.762	61 Molecule: 11190 7 6.872667 3.607314 0.744022 6 6.460649 2.570446 0.437165 6 5.962949 1.276860 0.044959 6 4.848836 0.781538 0.647621 6 4.304162 -0.482775 0.179819 8 4.062084 -0.597104 -1.218093 6 5.180341 -1.315280 -0.783720 6 6.484086 -0.788040 -1.171557 6 6.787315 0.488739 -0.862382 7 4.938266 -2.707991 -0.574932 6 3.973532 -2.825761 0.486983 8 2.696973 -2.322570 0.188505 6 3.539084 -1.499849…	N#CC1=CC23OC2(C=C1)NC1OC13CCCCN1CCN(c2ccc3oc(C(=O)O)cc3c2)CC1	474.1903199319999
11194	-1540.06020698	-1539.719874	-1539.632993	-1539.633937	-1539.660397	0.340333	0.427214	0.42627	0.399809	17.020971	19.699441	0.0	-360.451495	62.992607	267.489	102.535	182.858	51 Molecule: 11194 6 2.226336 4.291271 -0.266458 7 0.819387 3.969562 -0.431530 6 -0.058180 4.014511 0.728482 6 -0.245851 2.636674 1.367848 8 0.042069 2.474611 2.544372 7 -0.695853 1.610325 0.579569 6 -1.111847 1.662170 -0.840422 6 -2.587428 1.308232 -0.976244 6 -2.834254 0.033234 -0.233332 6 -1.974103 -0.416941 0.725560 7 -2.410397 -1.624495 1.221479 6 -3.578876 -1.974643 0.578292 6 -4.390532 -3.…	CN1CC(=O)N2C(Cc3c([nH]c4ccccc34)C2c2ccc(OC(=O)O)c(O)c2)OC1=O	437.122299948
11201	-936.860922177	-936.617654	-936.552984	-936.553928	-936.571697	0.243268	0.307938	0.306994	0.289225	15.666038	19.037214	0.0	-257.649202	48.673584	192.642	69.939	136.109	36 Molecule: 11201 6 6.034830 0.036504 1.024290 7 5.022806 -0.521208 0.515482 6 4.575973 -0.033358 -0.779527 6 3.203594 0.633828 -0.685888 6 2.039314 -0.266663 -0.314434 6 2.234124 -1.630985 -0.096467 6 1.165651 -2.459065 0.226202 6 -0.125430 -1.959911 0.315325 6 -0.367308 -0.597872 0.106642 6 0.732527 0.249486 -0.175035 6 0.484581 1.719005 -0.247070 8 1.193466 2.504497 -0.843423 6 -0.690108 2.20…	C=NCCc1cccc2c1C(=O)Cc1ccc(O)c(O)c1-2	281.10519334
11202	-2319.4558177	-2319.068656	-2318.964179	-2318.965123	-2318.998054	0.387162	0.491639	0.490695	0.457764	17.814958	19.904434	0.0	-410.048538	74.775726	307.916	121.433	219.891	58 Molecule: 11202 6 1.536871 2.853567 -1.939900 6 2.084240 1.769467 -1.057255 7 1.181620 1.020117 -0.416380 6 1.664185 0.059658 0.371986 7 0.741516 -0.722272 1.030918 6 -0.631014 -0.648149 0.975010 7 -1.335234 -1.489041 1.691670 6 -2.664718 -1.261170 1.490337 6 -2.981905 -0.259981 0.619091 6 -4.289191 0.268105 0.187713 8 -4.399847 1.332303 -0.391888 7 -5.364993 -0.539805 0.514083 6 -6.685346 -0.…	Cc1nc(Nc2ncc(C(=O)Nc3c(C)cccc3Cl)s2)cc(N(C=CNCCO)CC=O)n1	501.134986308
11204	-1623.81689822	-1623.389811	-1623.292333	-1623.293277	-1623.324933	0.427087	0.524565	0.523621	0.491965	16.991984	19.779767	0.0	-452.334194	68.713058	328.577	118.145	205.16	60 Molecule: 11204 6 3.063334 0.736272 -3.611715 8 2.039690 0.877159 -2.621802 6 2.178302 0.042659 -1.551455 6 1.535170 -1.217038 -1.597658 6 0.772786 -1.653489 -2.816653 6 1.631852 -1.953097 -0.428695 6 2.324618 -1.501304 0.683488 6 2.919053 -0.252667 0.739398 8 3.514007 0.217246 1.849971 6 2.832193 0.539782 -0.416397 6 3.425446 1.930970 -0.427418 8 4.355636 2.185243 -1.165780 6 2.909302 2.94712…	COc1c(C)c2c(c(O)c1C(=O)C=C(C)CCC(=O)OCCN1CCOCC1)C(=O)OC2=O	461.1685814439999
11205	-2368.23658947	-2367.778615	-2367.663293	-2367.664237	-2367.70275	0.457974	0.573297	0.572352	0.53384	18.49748	20.26469	0.0	-485.04742	80.350213	359.157	148.433	242.716	70 Molecule: 11205 6 4.392496 0.663086 1.871820 6 4.780602 0.612527 0.396105 6 4.318612 -0.676300 -0.320793 6 5.146614 -1.858283 0.144332 6 4.885787 -2.652287 1.264223 9 3.833058 -2.356679 2.045941 6 5.671054 -3.732736 1.632818 6 6.787591 -4.057800 0.868829 6 7.088558 -3.287269 -0.238884 9 8.154315 -3.556988 -0.996397 6 6.281576 -2.209746 -0.584160 9 6.623909 -1.488838 -1.657545 6 2.805031 -0.912…	CC1C(c2c(F)ccc(F)c2F)CC(NC(=O)c2cnc3c(c2)CC(C(=O)O)(c2cccnc2N)C3)OC(=O)N1CC(F)(F)F	637.17598822
11210	-1405.52927042	-1405.281109	-1405.201806	-1405.20275	-1405.224741	0.248162	0.327464	0.32652	0.304529	16.225615	19.208403	0.0	-262.8315	59.699826	204.894	77.369	166.907	38 Molecule: 11210 6 5.229806 0.891250 0.489538 7 5.218971 -0.334646 -0.291119 6 6.444850 -0.646361 -1.002789 6 4.211205 -1.254169 -0.319234 8 4.341497 -2.367461 -0.812188 6 2.881854 -0.899777 0.240219 6 1.850883 -1.748275 0.506815 6 0.761134 -0.934919 0.938929 6 1.211086 0.352606 0.895817 6 0.555133 1.651523 1.178416 16 0.151965 2.604933 -0.341933 6 -1.188154 1.536473 -0.941058 6 -2.518334 1.836…	CN(C)C(=O)c1ccc(CSCCNC(=O)C[N+](=O)[O-])o1	315.08889164399994
11212	-2084.11822113	-2083.693235	-2083.586495	-2083.58744	-2083.622574	0.424987	0.531726	0.530782	0.495648	17.590406	20.124098	0.0	-450.109559	74.838099	333.07	135.707	224.651	65 Molecule: 11212 7 2.860957 4.649539 1.756164 6 3.254855 3.711816 1.203775 6 3.759242 2.557508 0.516588 6 5.019989 2.589429 -0.086025 6 5.503490 1.477472 -0.737325 7 4.781456 0.321907 -0.803272 8 5.237158 -0.690841 -1.400563 6 3.531498 0.273947 -0.208286 7 2.882346 -0.956301 -0.329156 6 3.298150 -2.033101 0.467238 8 3.883613 -1.904276 1.510779 6 2.839783 -3.312979 -0.206677 6 2.388130 -2.908805…	N#Cc1cc[n+]([O-])c(N2C(=O)CCC2C(=O)N(c2cncc(F)c2)C(C(=O)NC2CC(F)(F)C2)c2ccccc2O)c1	580.1682024959999
11218	-1216.72117562	-1216.365428	-1216.281732	-1216.282676	-1216.307826	0.355748	0.439444	0.4385	0.41335	16.824374	19.466249	0.0	-376.777611	61.007388	275.163	96.787	176.154	50 Molecule: 11218 6 7.449922 1.216645 0.008598 7 6.753662 -0.053415 -0.053098 6 5.333591 -0.030983 -0.014049 6 4.588266 1.152884 -0.032410 6 3.201486 1.116038 -0.013458 8 2.396295 2.228487 -0.027319 6 3.027030 3.485523 -0.048588 6 2.518074 -0.115464 0.011408 7 1.121796 -0.030357 0.012541 6 0.156182 -0.994672 0.001269 7 0.501390 -2.286748 -0.009812 6 -0.521478 -3.145867 -0.019878 6 -1.846808 -2.7…	CNc1cc(OC)c(Nc2nccc(-c3cn(C)c4ccccc34)n2)cc1N	374.18550932400007
11219	-1204.14798674	-1203.813291	-1203.74309	-1203.744034	-1203.765431	0.334696	0.404897	0.403952	0.382556	15.921187	19.3537	0.0	-354.481322	50.689289	253.484	87.048	147.75	46 Molecule: 11219 6 -5.569930 -0.553567 0.033308 8 -4.250420 -1.055302 0.085910 6 -3.228100 -0.157661 -0.021362 6 -3.380800 1.207226 -0.188122 6 -2.232222 1.976643 -0.323478 6 -0.973357 1.394031 -0.251118 6 -0.788321 0.004712 -0.018563 6 -1.950981 -0.765001 0.047127 8 -1.921870 -2.111935 0.151813 6 0.644783 -0.543887 0.164866 6 1.141305 -0.240578 1.603305 6 1.340621 1.236264 1.911929 7 2.158188 …	COc1ccc2c(c1O)C13CCN(C)C(C2=O)C1(O)CCC(=O)C3O	347.13688739199995
11222	-984.442908073	-984.218646	-984.14281	-984.143754	-984.164077	0.224262	0.300098	0.299154	0.278831	15.87305	18.943652	0.0	-237.518732	57.795158	187.722	70.185	159.611	34 Molecule: 11222 8 5.624778 -1.722598 1.450772 6 5.199524 -2.008123 0.348327 7 4.167014 -1.371182 -0.247228 6 3.494350 -0.290773 0.419321 6 2.424258 0.258584 -0.514336 8 2.209087 -0.230119 -1.607112 7 1.733223 1.320670 -0.011355 6 0.667440 1.946728 -0.740447 8 1.114882 3.204577 -1.163716 7 -0.522362 2.139623 0.065492 6 -1.251293 1.022133 0.435250 8 -1.032680 -0.080545 -0.028449 7 -2.227012 1.27…	O=CNCC(=O)NC(O)NC(=O)NCOCCO	264.106984232
11230	-1090.83026587	-1090.510031	-1090.437299	-1090.438244	-1090.459567	0.320234	0.392966	0.392022	0.370699	15.915094	19.227575	0.0	-339.164928	53.447348	245.998	82.189	153.078	44 Molecule: 11230 6 -2.403423 -0.223278 3.875905 7 -1.059475 0.236490 3.559127 6 -0.608862 -0.183101 2.234786 6 -1.253367 0.692186 1.157872 6 -0.855391 0.403262 -0.319886 6 -1.749018 1.251440 -1.195200 6 -2.928978 0.761230 -1.590423 6 -3.435504 -0.651155 -1.352555 8 -3.705050 -1.262890 -2.610247 6 -2.483239 -1.530186 -0.500256 6 -1.089570 -1.046055 -0.793205 8 0.002568 -1.815396 -0.279626 6 1.04…	CNCCC12C=CC(O)CC1Oc1c(OC)ccc(C(=O)O)c12	319.14197277200003
11234	-1571.34400833	-1570.829418	-1570.7268	-1570.727745	-1570.760898	0.51459	0.617208	0.616264	0.58311	17.86622	19.808991	0.0	-545.010036	72.570407	386.711	126.466	215.977	68 Molecule: 11234 6 9.043667 3.564233 0.205723 8 9.214066 2.181637 -0.009444 6 8.103155 1.385475 0.113757 6 6.824768 1.835472 0.439998 6 5.844643 0.851239 0.509708 6 6.116102 -0.484952 0.277961 6 7.382947 -0.948998 -0.053110 6 8.380028 0.018806 -0.130741 8 9.648718 -0.350674 -0.446501 6 4.678239 -0.919590 0.502208 6 4.003203 -1.569636 -0.712217 7 2.642894 -2.059462 -0.533397 6 2.563191 -3.173343…	COc1cc2c(cc1O)C(CN(C)CCCN1CC(O)c3cc(OC)c(OC)cc3CC1=O)C2	470.24168680800005
11249	-323.588730462	-323.509246	-323.470984	-323.471928	-323.478545	0.079484	0.117747	0.116802	0.110185	11.896157	17.312879	0.0	-84.182959	32.515655	73.295	22.624	80.53	13 Molecule: 11249 6 1.932774 0.310078 0.696057 7 1.450674 -0.246316 -0.561089 6 0.187559 -0.932609 -0.417695 6 -1.008173 -0.086330 0.005847 8 -1.980932 -0.494942 0.584775 8 -0.882843 1.198686 -0.391959 1 2.874506 0.834913 0.519756 1 1.229978 1.008733 1.177667 1 2.132336 -0.510149 1.392981 1 1.347489 0.499813 -1.244138 1 0.279912 -1.738789 0.316059 1 -0.085492 -1.400329 -1.371664 1 -1.696205 1.65…	CNCC(=O)O	89.047678464
11250	-1143.60751299	-1143.329075	-1143.259172	-1143.260116	-1143.279466	0.278438	0.348341	0.347397	0.328047	16.381415	19.305283	0.0	-294.898007	52.541357	217.995	77.025	147.123	41 Molecule: 11250 8 -0.897213 4.568500 -0.147595 6 -1.793399 3.763549 -0.102703 8 -3.063371 4.065418 -0.421802 6 -1.644980 2.330276 0.362093 6 -2.481884 1.335568 -0.455163 6 -2.062391 -0.043826 -0.047635 6 -0.903389 -0.274605 0.635028 7 -0.769287 -1.616331 0.907768 6 -1.846799 -2.287360 0.369520 6 -2.152657 -3.650196 0.365189 6 -3.329966 -4.039381 -0.252541 6 -4.187886 -3.097545 -0.851478 6 -3.8…	O=C(O)C1Cc2c([nH]c3ccccc23)C(c2ccc3c(c2)OCO3)N1	336.111006992
11252	-1117.34695515	-1116.933249	-1116.859079	-1116.860023	-1116.882892	0.413706	0.487876	0.486932	0.464063	16.212658	19.34095	0.0	-438.161995	53.334212	305.554	93.135	156.104	53 Molecule: 11252 6 5.373589 -1.202683 -2.115179 6 4.718031 -0.536867 -1.353542 6 3.956168 0.307169 -0.416492 8 4.727586 0.526919 0.762377 6 3.556874 1.663398 -1.012938 6 2.549536 2.190339 0.013986 6 1.810281 0.938994 0.557828 6 0.329269 0.909094 0.151001 6 -0.519889 1.876632 0.967808 6 -1.955063 1.882566 0.451216 6 -2.497734 0.480312 0.302339 6 -1.716916 -0.609416 0.257826 6 -2.272859 -2.016045…	C#CC1(O)CCC2C3CCC4=C(CCC(=O)C4OO)C3CCC21CC	344.198759376
1127	-806.556648343	-806.319628	-806.256536	-806.25748	-806.274065	0.23702	0.300113	0.299168	0.282584	15.423182	18.825549	0.0	-251.031739	48.256827	187.731	63.361	132.789	34 Molecule: 1127 6 -6.178209 -0.785440 0.186622 8 -5.225574 0.195996 0.527044 6 -3.926375 -0.030546 0.190547 6 -3.486021 -1.201572 -0.478094 6 -2.155338 -1.353584 -0.782054 6 -1.201458 -0.365581 -0.441400 6 0.178551 -0.503275 -0.747437 6 1.083269 0.468656 -0.407522 6 2.560137 0.283318 -0.666537 8 3.143996 1.545541 -0.896386 6 3.224610 -0.402121 0.536803 6 4.707278 -0.652198 0.334272 6 5.382924 -…	COc1ccc2cc(C(O)CC(C)=O)ccc2c1	244.109944372
11271	-2081.4365553	-2081.220509	-2081.142944	-2081.143889	-2081.165913	0.216047	0.293611	0.292667	0.270642	16.824441	19.577531	0.0	-228.818089	57.82266	183.651	83.387	163.248	38 Molecule: 11271 8 -5.687316 1.141744 1.415910 6 -5.285985 0.640864 0.402415 8 -6.068114 0.206356 -0.593332 6 -3.830172 0.423410 0.086314 6 -3.057391 1.456870 -0.443385 17 -3.802762 2.985165 -0.795645 6 -1.706938 1.278629 -0.692147 6 -1.123605 0.043754 -0.419908 6 -1.867884 -1.024113 0.092511 6 -3.221704 -0.801874 0.349107 17 -4.192241 -2.079344 1.026988 6 -1.181124 -2.338014 0.347549 6 0.02124…	O=C(O)c1c(Cl)cc2c(c1Cl)CCN(C(=O)c1ccc3ccoc3c1)C2=O	403.001427812
11278	-820.243037131	-820.057205	-820.000508	-820.001453	-820.01563	0.185833	0.242529	0.241585	0.227407	15.155558	18.806776	0.0	-196.81806	44.032386	151.597	56.624	119.327	29 Molecule: 11278 8 -4.166995 -1.371961 0.920873 6 -3.142314 -1.371447 0.295838 8 -2.101067 -2.184575 0.615232 6 -2.812479 -0.493060 -0.890048 6 -1.891454 0.640696 -0.495635 6 -2.363150 1.935211 -0.302584 6 -1.504066 2.993220 0.024825 6 -0.140477 2.781104 0.173144 6 0.361013 1.489393 0.003998 6 -0.518658 0.436925 -0.326100 7 0.200433 -0.746736 -0.479329 6 1.530858 -0.461922 -0.168540 6 2.615939 …	O=C(O)Cc1cccc2c1[nH]c1c(O)cccc12	241.073893212
1128	-1741.07696978	-1740.734634	-1740.646449	-1740.647393	-1740.675083	0.342336	0.430521	0.429577	0.401887	16.448602	19.592759	0.0	-362.573033	63.070943	269.563	101.899	185.601	50 Molecule: 1128 6 -5.841907 0.912490 -0.592253 6 -4.627986 1.420608 -0.420544 8 -3.989151 1.356236 0.787918 6 -2.617759 1.721497 0.753964 6 -1.821324 0.653959 0.035504 7 -2.205978 -0.647101 0.419384 6 -1.492627 -1.769366 0.083538 6 -2.238499 -3.050018 0.364407 6 -0.235167 -1.672704 -0.429825 6 0.571724 -2.806005 -0.894035 8 1.622196 -2.672339 -1.490798 8 0.064432 -4.029431 -0.623456 6 0.856235 …	C=COCC12NC(C)=C(C(=O)OC)C(c3ccccc3Cl)C1(C(=O)OCC)O2	407.1135651039999
11290	-554.677314849	-554.502543	-554.45585	-554.456794	-554.466935	0.174772	0.221465	0.220521	0.21038	13.614544	18.183322	0.0	-185.10383	37.71261	138.379	39.568	98.274	24 Molecule: 11290 8 -2.423439 1.367117 0.267813 6 -2.265987 0.259838 -0.181557 8 -3.204535 -0.690381 -0.151572 6 -1.023749 -0.203017 -0.923952 7 0.074137 -0.349247 0.079438 8 -0.440597 -0.985889 1.163433 6 1.164345 -1.196435 -0.543152 6 2.453722 -0.983623 0.224079 6 3.003952 0.428771 -0.052462 6 1.844739 1.410060 -0.314032 6 0.625719 1.005405 0.500333 1 -3.949500 -0.330855 0.361558 1 -0.752576 0…	O=C(O)C[N+]1([O-])CCCCC1	159.089543276
11305	-691.428243177	-691.199311	-691.135923	-691.136868	-691.152668	0.228932	0.29232	0.291376	0.275575	14.999609	18.4818	0.0	-242.465123	49.400602	182.841	54.166	133.411	31 Molecule: 11305 8 -3.488502 -3.040855 0.333472 6 -2.542123 -2.059757 -0.032271 6 -3.116383 -0.658516 0.110884 8 -2.118781 0.257041 -0.265631 6 -2.515233 1.599501 -0.129794 6 -1.326133 2.485160 -0.435839 8 -0.362357 2.377578 0.589791 6 0.917253 1.950055 0.181482 6 0.964361 0.441737 -0.056427 8 2.246697 0.022429 -0.476388 6 3.230711 0.008460 0.541400 6 4.356606 -0.864734 0.019137 8 3.878143 -2.1…	OCCOCCOCCOCCO	194.115423676
11308	-1694.55988853	-1694.085699	-1693.987352	-1693.988296	-1694.019868	0.474189	0.572537	0.571593	0.540021	17.664825	19.886599	0.0	-502.220587	69.723067	358.68	123.251	206.99	65 Molecule: 11308 6 2.042658 6.654364 -0.818646 8 1.570817 5.792342 0.189737 6 1.906532 4.475252 0.090632 6 1.418942 3.638462 1.093204 6 1.711254 2.280484 1.094058 6 2.478845 1.723258 0.064667 7 2.752582 0.333852 -0.049376 7 4.119649 0.053843 -0.361419 6 4.071882 -1.384383 -0.585488 8 5.358883 -1.870581 -0.234972 6 5.584003 -3.163554 -0.562807 7 6.836389 -3.531787 -0.191118 8 4.763320 -3.883406 …	COc1ccc(N2NC(OC(N)=O)C3CCN(c4ccc(N5CCCCC5=O)cc4)C(=O)C32O)cc1	495.2117836480001
1131	-1233.81602476	-1233.479739	-1233.393611	-1233.394555	-1233.419741	0.336286	0.422414	0.42147	0.396284	16.514461	19.345154	0.0	-356.165254	63.544491	264.476	91.766	181.272	47 Molecule: 1131 6 -7.818615 0.524613 0.096364 6 -6.325838 0.684561 -0.185045 6 -5.638651 1.500147 0.910374 6 -5.672967 -0.697049 -0.319915 8 -5.835914 -1.399930 0.886804 6 -4.213192 -0.538836 -0.729368 8 -3.833419 0.166721 -1.628266 8 -3.396180 -1.306777 0.019121 6 -2.002107 -1.251367 -0.305697 6 -1.371514 -0.000371 0.282288 8 0.018731 -0.148177 0.119546 6 0.729553 0.986062 0.551712 7 2.136418 …	CC(C)C(O)C(=O)OCCOCN1C=NCC(=O)NC(N)NC1=O	345.16483345600005
11311	-781.69231716	-781.466015	-781.401812	-781.402756	-781.418858	0.226302	0.290506	0.289561	0.273459	15.398602	18.807073	0.0	-239.680087	49.944338	181.703	60.194	135.127	33 Molecule: 11311 6 -6.557362 -0.358049 0.324659 6 -5.079712 -0.151455 0.159957 6 -4.212459 -1.212007 -0.130040 7 -2.902905 -1.039437 -0.280514 6 -2.446990 0.205843 -0.139793 6 -0.971753 0.462074 -0.297674 8 -0.504241 1.583547 -0.155752 7 -0.241277 -0.629892 -0.608683 6 1.197130 -0.531641 -0.755501 6 1.923392 -0.443099 0.595265 6 3.400042 -0.215883 0.394946 6 3.875562 1.067537 0.109962 6 5.22831…	Cc1cnc(C(=O)NCCc2ccccc2)cn1	241.1215121
11325	-1923.51048045	-1923.131876	-1923.032198	-1923.033143	-1923.064899	0.378604	0.478282	0.477338	0.445581	17.080761	19.789353	0.0	-400.985272	70.936197	299.534	117.925	209.79	56 Molecule: 11325 6 4.749574 1.655909 2.858834 6 4.582355 0.147160 2.775474 8 4.997229 -0.365331 1.514855 6 4.179423 -0.206641 0.433064 6 2.907008 0.346872 0.430513 6 2.174895 0.424269 -0.764322 6 0.759397 0.959907 -0.765963 6 0.651950 2.327771 -0.075556 16 -0.921537 3.131620 -0.457657 6 -0.757799 4.713292 0.365262 8 -0.958531 3.373497 -1.894507 8 -2.013569 2.421737 0.214749 7 -0.143023 0.001506…	CCOc1cc(C(CS(C)(=O)=O)NC(=O)c2c(NC(C)=O)cccc2C(=O)O)ccc1O	464.125336728
11327	-1265.78318305	-1265.535856	-1265.463674	-1265.464618	-1265.485233	0.247327	0.31951	0.318565	0.29795	16.123154	19.357822	0.0	-261.947491	53.615667	199.903	79.77	151.921	39 Molecule: 11327 8 2.569751 -3.435766 -0.752214 6 2.144432 -2.839335 0.206283 8 1.758570 -3.409884 1.352783 8 1.980134 -1.523294 0.310490 6 2.343932 -0.761053 -0.859988 6 1.280726 -0.913974 -1.952144 6 -0.164864 -0.853190 -1.458120 6 -0.604588 0.502809 -0.862508 6 -2.107173 0.561180 -0.677053 6 -2.864872 1.558750 -1.296935 6 -4.247657 1.618648 -1.154391 6 -4.913173 0.671920 -0.380982 6 -4.17015…	O=C(O)OC1CCC(c2cccc(F)c2F)C(=NO)c2cccnc21	348.09216336800006
11331	-1524.26740097	-1523.938438	-1523.860871	-1523.861815	-1523.884579	0.328963	0.40653	0.405586	0.382822	16.504068	19.453951	0.0	-348.410002	57.042605	254.509	88.861	163.253	47 Molecule: 11331 8 -5.839353 -1.093009 1.340584 6 -5.866633 -0.493188 0.295370 8 -6.881491 -0.600582 -0.579741 6 -4.771941 0.431303 -0.206367 7 -3.669699 -0.373605 -0.710933 6 -2.742453 0.387902 -1.556496 6 -1.529480 0.908011 -0.786001 7 -0.782352 -0.240617 -0.276043 6 0.579895 -0.335862 -0.307228 7 1.122128 -1.501988 -0.222066 6 2.512477 -1.641808 -0.106626 6 3.211447 -2.408045 -1.041327 6 4.5…	O=C(O)CN1CCN(C(=Nc2ccccc2O)c2ccccc2S)CC1	371.1303625320001
11336	-1504.59850629	-1504.184868	-1504.088118	-1504.089062	-1504.119376	0.413639	0.510389	0.509444	0.47913	17.554953	19.760212	0.0	-438.090806	69.363191	319.681	116.99	203.627	59 Molecule: 11336 7 6.861580 0.775330 -3.093216 6 6.444092 0.082505 -2.264743 6 5.924775 -0.774321 -1.233172 6 6.801891 -1.668927 -0.573774 6 6.338570 -2.509630 0.417192 6 4.979630 -2.438941 0.746482 7 4.250435 -3.138600 1.668230 6 2.935460 -2.717177 1.626615 6 2.781305 -1.739669 0.682972 6 1.529735 -0.979698 0.348281 6 1.002861 -0.120221 1.509064 6 2.030318 0.846492 2.101613 6 2.542691 1.913480…	N#Cc1ccc2[nH]cc(CCCCN(C=CNc3ccc4oc(C(N)=O)cc4c3)CC=O)c2c1	455.19573966
11347	-1143.95703504	-1143.563028	-1143.485764	-1143.486709	-1143.510495	0.394007	0.471271	0.470326	0.44654	15.921983	19.251166	0.0	-417.298665	55.6388	295.134	92.27	162.615	50 Molecule: 11347 7 5.388879 -0.312084 -0.110588 6 4.500337 -1.329777 0.443011 6 3.254902 -1.501843 -0.428733 8 2.597296 -2.723100 -0.112811 6 2.169494 -0.447675 -0.184657 8 1.738404 -0.552392 1.165297 6 2.618676 0.990679 -0.417639 6 1.488815 1.991150 -0.690089 7 1.954517 3.383191 -0.752634 6 0.327619 1.903239 0.319315 8 -0.419122 3.087217 0.333132 8 -0.445120 0.819006 -0.113908 6 -1.249842 0.19…	NCC(O)C(O)CC(N)C(O)OC1C(N)CC(N)C(O)C1O	324.20088461599994
11353	-1005.48467581	-1005.34189	-1005.29352	-1005.294464	-1005.305222	0.142786	0.191156	0.190212	0.179454	14.090919	18.457982	0.0	-151.226346	38.835916	119.36	41.512	101.804	22 Molecule: 11353 7 3.477802 0.201409 -0.226126 6 2.110890 0.546534 -0.517995 7 1.678908 1.491279 0.521808 6 0.413873 1.643890 0.868114 17 -3.424798 0.373002 0.089683 7 -0.547156 0.917563 0.385776 6 -0.345844 -0.281377 -0.487628 8 -0.895576 -0.051758 -1.714164 7 -0.853166 -1.427808 0.240500 6 0.209871 -1.947668 0.930195 7 1.380492 -1.555275 0.578009 6 1.149778 -0.645179 -0.545982 1 3.977843 -0.0…	NC1NC(Cl)NC2(O)NC=NC12	191.05738762
11354	-497.199931337	-497.075268	-497.029459	-497.030403	-497.040234	0.124663	0.170472	0.169528	0.159697	13.258956	17.926529	0.0	-132.032699	37.105168	106.38	35.631	96.413	19 Molecule: 11354 8 2.961325 -0.367155 -0.337471 6 2.278232 -0.811256 0.559419 6 0.804791 -0.551707 0.714594 6 0.194995 0.185646 -0.475213 8 0.880426 1.397338 -0.739862 6 -1.246728 0.623034 -0.206168 8 -1.267900 1.617838 0.791614 6 -2.138870 -0.510421 0.280873 8 -2.007537 -1.672247 -0.516267 1 2.741307 -1.456474 1.331931 1 0.308130 -1.519156 0.865616 1 0.652359 0.031037 1.634656 1 0.215113 -0.47…	O=CCC(O)C(O)CO	134.0579088
11355	-2440.86921737	-2440.306138	-2440.183541	-2440.184486	-2440.225603	0.563079	0.685676	0.684732	0.643614	18.408396	20.236251	0.0	-596.365401	85.295839	429.676	158.076	258.027	79 Molecule: 11355 6 2.085747 4.255760 1.480734 8 1.236863 3.642708 0.530703 6 1.727998 2.582922 -0.164650 6 3.013430 2.082238 0.006249 6 3.451469 1.009161 -0.773850 6 4.850254 0.542441 -0.523040 8 5.474606 0.839539 0.475404 7 5.399583 -0.274790 -1.496648 16 7.027190 -0.765134 -1.490258 8 7.891072 0.389234 -1.374922 8 7.078886 -1.616731 -2.668021 6 7.131688 -1.775946 -0.029807 6 6.562287 -3.04334…	COc1cc(C(=O)NS(=O)(=O)c2ccccc2C)ccc1CC12OC1N(C)C1(O)C=CC(NC(=O)OC3CCCC3)=CC21O	625.2094007000001
11359	-645.888498024	-645.729118	-645.67547	-645.676415	-645.689569	0.15938	0.213028	0.212083	0.198929	14.042932	18.335526	0.0	-168.801306	41.886889	133.084	48.043	112.912	24 Molecule: 11359 7 3.338985 0.204629 0.614606 6 2.129518 0.000675 -0.182155 6 1.715373 -1.445694 0.078834 8 1.180242 -2.165301 -0.727687 6 0.995517 0.971997 0.180586 8 0.432006 0.493385 1.386182 6 -0.096771 1.223535 -0.865937 8 -1.002991 2.125006 -0.247654 6 -0.837961 -0.012356 -1.402654 6 -1.620349 -0.719203 -0.333243 7 -2.734913 -0.211818 0.015743 8 -3.319937 -0.920525 1.055985 1 3.792186 1.0…	NC(C=O)C(O)C(O)CC=NO	176.079706864
11360	-898.812918282	-898.571021	-898.509933	-898.510877	-898.527145	0.241897	0.302985	0.302041	0.285774	15.250907	18.971775	0.0	-256.196836	46.470187	189.534	65.171	128.571	35 Molecule: 11360 6 1.911942 1.647293 2.370890 6 1.256985 1.885424 1.040406 8 1.721405 2.575691 0.157580 8 0.112702 1.205587 0.933584 6 -0.558181 1.196032 -0.349906 6 -1.838171 0.451338 -0.131614 6 -3.048669 1.143920 -0.146959 6 -4.266226 0.507477 0.050444 6 -4.268999 -0.868332 0.270454 6 -3.080146 -1.578216 0.280100 6 -1.843409 -0.941440 0.073986 7 -0.716764 -1.761150 0.098482 6 0.657594 -1.547…	CC(=O)OC1c2ccccc2Nc2ccccc2C1O	269.10519334
11369	-291.076824401	-290.916951	-290.878872	-290.879816	-290.886667	0.159873	0.197952	0.197008	0.190158	12.306648	17.473388	0.0	-169.323798	32.07488	123.625	27.428	80.145	20 Molecule: 11369 7 2.402193 0.000000 -0.170530 6 1.023954 -0.000000 0.317816 6 0.309605 1.253248 -0.187713 6 -1.165629 1.261267 0.218449 6 -1.877158 0.000000 -0.278015 6 -1.165629 -1.261267 0.218449 6 0.309605 -1.253248 -0.187713 1 2.893282 -0.814679 0.193763 1 2.893282 0.814679 0.193764 1 0.958756 0.000000 1.423376 1 0.817361 2.149213 0.192661 1 0.401712 1.272979 -1.281785 1 -1.241274 1.309232…	NC1CCCCC1	99.104799416
11371	-2568.36877849	-2567.887052	-2567.787138	-2567.788082	-2567.821534	0.481726	0.581641	0.580697	0.547244	17.544723	20.049801	0.0	-510.20321	69.391174	364.393	131.419	210.288	67 Molecule: 11371 6 2.618016 -0.327279 3.121417 6 1.512652 -0.068625 2.102778 6 0.303642 -1.005214 2.283635 6 -0.292079 -1.272382 0.873257 6 -1.831659 -1.212104 0.748247 6 -2.340484 -2.196603 -0.353281 6 -3.139510 -1.576032 -1.500691 6 -4.250949 -0.687698 -0.992857 6 -5.437160 -0.747051 -1.614292 6 -6.769248 -0.208691 -1.251868 8 -7.770232 -0.725468 -1.672473 8 -6.911895 0.856734 -0.415904 6 -5.…	CC1CC2C3CCC4=CC(=O)OC=CC4(C)C3(Cl)C(O)CC2(C)C1(OC(=O)CCl)OC(=O)c1ccco1	552.13177328
11375	-2629.20490818	-2628.707751	-2628.579979	-2628.580923	-2628.624491	0.497157	0.624929	0.623985	0.580417	18.459758	20.311062	0.0	-526.546217	88.181916	391.556	161.193	268.919	75 Molecule: 11375 6 10.004002 -2.902347 -1.166205 8 9.223722 -3.492086 -0.136850 7 8.457617 -2.506780 0.480193 6 7.167554 -2.395929 -0.082550 8 6.886526 -2.827319 -1.176059 7 6.331651 -1.670511 0.742058 6 5.010161 -1.275422 0.481415 6 4.401116 -0.426384 1.414148 6 3.093771 -0.003152 1.240497 6 2.354910 -0.429443 0.128170 6 0.966072 0.027429 -0.025072 6 -0.171140 -0.659196 -0.261631 6 -0.236251 -…	CONC(=O)Nc1ccc(C2=C(CN(C)C)c(C(=O)Nc3ccc(OC)nn3)c(N(Cc3c(F)cccc3F)C(=O)O)S2=O)cc1	657.1817237080003
11379	-545.098266309	-545.024309	-544.980118	-544.981062	-544.989947	0.073957	0.118148	0.117204	0.108319	13.233408	18.023735	0.0	-78.329022	36.393655	73.547	32.249	93.008	15 Molecule: 11379 6 1.982280 1.265328 0.828631 7 1.102778 0.679350 -0.198640 7 -0.138114 1.325245 -0.239000 6 -1.346724 0.662137 -0.170589 8 -2.393184 1.215137 -0.396744 6 -1.219534 -0.825970 0.190930 8 -2.153886 -1.410502 0.666504 7 -0.012891 -1.442334 -0.146362 6 1.028693 -0.710885 -0.249653 8 2.217709 -1.307205 -0.410732 1 2.206032 2.296901 0.551531 1 2.912465 0.699128 0.874922 1 1.490664 1.2…	Cn1[nH]c(=O)c(=O)nc1O	143.03309102
11380	-1237.33151057	-1237.010344	-1236.929924	-1236.930868	-1236.95472	0.321167	0.401587	0.400643	0.376791	16.334067	19.370911	0.0	-340.152267	58.912679	251.407	88.863	169.258	46 Molecule: 11380 6 5.815221 -1.489597 -0.684893 7 4.523090 -1.864202 -0.135267 6 4.703894 -2.663065 1.066027 6 3.697490 -0.703450 0.154362 6 3.270004 0.039258 -1.112393 6 2.263585 1.109060 -0.799041 8 2.003737 2.108391 -1.786142 6 2.544652 2.520758 -0.530093 7 1.616513 3.074342 0.416218 6 0.652348 2.050386 0.671425 6 -0.777665 2.398748 0.910784 8 -1.555644 1.613714 1.393482 8 1.160648 0.937142 …	CN(C)CCC12OC1NC1(C=O)OC12C=C(C=O)CC1COC(=O)N1	351.14303539199994
11381	-1768.77241807	-1768.149031	-1768.026308	-1768.027252	-1768.066893	0.623388	0.74611	0.745166	0.705526	18.144069	19.949134	0.0	-660.238906	86.993528	467.599	146.607	258.292	80 Molecule: 11381 6 -0.445576 1.654768 1.483194 6 0.403001 0.534964 0.947454 6 1.507419 0.691755 0.193607 6 2.091793 1.991504 -0.208383 8 1.609072 3.090410 -0.047427 8 3.277072 1.789920 -0.817184 6 3.978763 2.970763 -1.233032 6 4.665883 3.659298 -0.059804 6 5.472100 2.703054 0.822504 6 6.512388 1.880936 0.062565 6 7.395024 1.053430 0.997286 6 8.523322 0.300353 0.289653 6 8.032725 -0.736741 -0.72…	CC(=CC(=O)OCCCCCCCCC(=O)O)CC1OCC(CCOC(=O)C(C)C(C)O)C(O)C1O	516.2934476079998
1139	-2018.29227581	-2017.758646	-2017.639197	-2017.640141	-2017.679188	0.53363	0.653079	0.652135	0.613088	17.770803	19.948997	0.0	-565.175225	84.155116	409.221	142.541	251.402	72 Molecule: 1139 6 -7.061043 2.155454 1.058125 6 -7.143353 1.100897 -0.028419 6 -8.563648 0.647401 -0.322706 8 -6.372429 -0.026237 0.454106 6 -5.888392 -0.853138 -0.473277 8 -6.075401 -0.754473 -1.662405 6 -5.093169 -2.003075 0.138756 6 -5.994124 -3.231253 0.245315 7 -3.928404 -2.297021 -0.696588 15 -2.613496 -1.261922 -0.653572 8 -1.836766 -1.210704 -1.912649 6 -1.688035 -1.775321 0.843843 8 -0…	CC(C)OC(=O)C(C)NP(=O)(COC(C)CNC(=O)NCNC(N)CNC=O)Oc1ccccc1	516.2461341540001
11392	-1594.92542745	-1594.73643	-1594.662682	-1594.663626	-1594.683509	0.188997	0.262745	0.261801	0.241918	15.658775	19.042165	0.0	-200.169726	56.049402	164.283	68.96	155.216	31 Molecule: 11392 6 -4.911182 2.272383 -0.318565 6 -3.918788 1.234183 0.155720 8 -3.985648 0.696059 1.246528 7 -2.931340 0.906165 -0.732561 6 -2.053043 -0.210734 -0.441779 6 -1.021054 0.118454 0.637023 16 0.416384 -1.004542 0.600689 16 1.425825 -0.280386 -1.050859 6 2.349646 1.129715 -0.354159 6 3.441452 0.712821 0.625821 7 4.128832 1.913876 1.094108 6 4.401061 -0.288713 -0.002122 8 4.772599 -1.…	CC(=O)NC(CSSCC(N)C(=O)O)C(=O)O	282.034413548
11394	-1496.36266624	-1495.839761	-1495.736498	-1495.737442	-1495.771338	0.522906	0.626168	0.625224	0.591329	17.312665	19.737172	0.0	-553.817042	72.467738	392.334	126.773	217.335	68 Molecule: 11394 6 7.738642 -0.750632 -0.359687 8 6.643752 -1.363739 0.279878 6 5.430352 -0.779506 0.118787 6 5.183455 0.365531 -0.618164 6 3.890265 0.902856 -0.730084 6 2.829559 0.265696 -0.094938 6 3.079154 -0.892157 0.663018 6 4.353870 -1.420489 0.775727 8 4.681464 -2.533955 1.478909 6 3.638397 -3.195923 2.154430 6 1.425124 0.851868 -0.186740 6 0.313898 -0.198251 -0.240630 6 -1.058868 0.4172…	COc1cc2c(cc1OC)C(CC(OC(=O)C(=NO)C(C)C)C(C=O)CC(C)C)NCC2	448.257336872
11398	-1382.85925598	-1382.521809	-1382.43776	-1382.438705	-1382.463711	0.337447	0.421496	0.420551	0.395545	17.242782	19.614873	0.0	-357.394761	61.532313	263.9	96.835	176.896	50 Molecule: 11398 8 1.494335 4.259475 -0.403182 7 1.414217 3.081449 -0.599408 6 2.696787 2.377652 -0.384592 7 3.797150 3.040905 -0.546727 6 4.973669 2.337045 -0.480646 6 5.032720 0.993983 -0.306551 7 3.850883 0.297716 -0.150244 6 3.582497 -1.031905 0.002476 6 4.618218 -2.111711 0.071650 6 5.501264 -2.054140 1.338723 6 6.827304 -2.649255 0.858634 6 6.953193 -2.060616 -0.547164 7 5.581271 -2.11682…	O=Nc1nccn2c(C3CCCN3)nc(-c3ccc(C(=O)Nc4ccccn4)cc3)c12	413.160022848
11400	-2232.21092681	-2231.733065	-2231.626648	-2231.627592	-2231.663397	0.477862	0.584279	0.583334	0.54753	17.383168	19.994559	0.0	-506.110691	73.786338	366.048	134.977	223.973	67 Molecule: 11400 6 6.777316 -2.156577 1.945282 6 5.314411 -1.812366 2.185587 6 4.626482 -1.364052 0.920590 8 5.165987 -1.153983 -0.134485 8 3.296828 -1.214925 1.128945 6 2.500099 -0.613697 0.106773 6 3.179490 0.737518 -0.228009 8 3.868836 1.277406 0.598923 6 2.914368 1.465545 -1.547924 17 4.456775 1.789681 -2.384499 6 2.187037 -1.588585 -1.058666 6 3.194042 -1.789622 -2.193101 6 0.803250 -1.159…	CCC(=O)OC1(C(=O)CCl)C(C)CC2C3CC(F)C(=COC(=O)C=O)C(C)(C=O)C3(F)C(O)CC21C	532.1675520719999
11402	-950.75249354	-950.5488	-950.485394	-950.486338	-950.502671	0.203694	0.267099	0.266155	0.249823	15.679353	18.988264	0.0	-215.735012	48.855819	167.015	62.401	133.448	32 Molecule: 11402 8 5.766256 -0.455654 -0.636857 6 5.023938 -1.376857 -0.411854 6 3.531980 -1.247590 -0.085338 8 2.937717 -2.294715 0.111381 6 2.911301 0.061453 -0.026116 6 3.497060 1.295818 -0.240002 7 2.561807 2.268793 -0.090898 6 1.335805 1.704675 0.224850 6 0.101662 2.305896 0.470116 6 -0.958622 1.466683 0.771599 6 -0.808041 0.062521 0.829859 6 -2.014400 -0.804108 1.092476 6 -2.719754 -1.218…	O=CC(=O)c1c[nH]c2ccc(CC3COC(=O)N3)cc12	272.079706864
11403	-1310.27339291	-1309.907349	-1309.820695	-1309.821639	-1309.848554	0.366044	0.452698	0.451754	0.424839	16.318318	19.42145	0.0	-387.682892	62.270476	283.48	98.934	182.378	50 Molecule: 11403 6 1.726083 2.195805 -0.145023 6 3.125546 1.936634 0.420697 6 3.069189 1.089233 1.692639 6 4.072835 1.310972 -0.631142 8 5.344661 1.036627 -0.096195 6 3.428117 0.078001 -1.245291 8 2.666378 0.093516 -2.178938 8 3.759644 -1.036961 -0.562658 6 3.060476 -2.229158 -0.946121 6 1.649084 -2.217659 -0.400362 8 1.713593 -2.340961 1.010587 6 0.650690 -1.713436 1.677692 7 -0.657839 -2.1744…	CC(C)C(O)C(=O)OCCOCNC(=O)NC(N)NC(=O)CNC=O	363.17539814
11404	-1204.04898204	-1203.70942	-1203.642731	-1203.643675	-1203.663519	0.339562	0.406251	0.405307	0.385463	15.882142	19.3537	0.0	-359.635551	48.614394	254.334	83.175	140.358	46 Molecule: 11404 6 -5.546347 0.426082 -0.311939 8 -4.221513 0.841835 -0.567317 6 -3.225081 0.055199 -0.098207 6 -3.388008 -1.133548 0.637193 6 -2.305550 -1.855078 1.154687 6 -0.990868 -1.446700 0.914304 6 -0.860658 -0.324709 0.127236 6 -1.911514 0.449705 -0.335074 8 -1.455179 1.640952 -0.891288 6 -0.192780 1.738836 -0.237972 8 0.626717 2.757836 -0.730618 6 1.706733 2.962715 0.077296 8 2.643455 …	COc1ccc2c3c1OC1OC(=O)CCC4(O)C(C2)[N+](C)([O-])CCC314	347.13688739199995
11408	-1580.05424733	-1579.611881	-1579.518708	-1579.519652	-1579.54908	0.442366	0.535539	0.534595	0.505167	17.543164	19.792826	0.0	-468.516217	66.513617	335.463	115.981	196.1	61 Molecule: 11408 7 4.982851 -3.001140 -1.641365 6 4.700849 -3.090284 -0.328942 8 4.876385 -4.074118 0.375746 6 4.019422 -1.856097 0.276782 8 4.321075 -1.816780 1.645216 7 4.424574 -0.616590 -0.390910 7 3.221827 0.232668 -0.527626 6 3.534742 1.597650 -0.318233 6 2.733217 2.450078 0.449668 6 3.078555 3.783889 0.617162 6 4.237885 4.292213 0.035686 8 4.527602 5.609070 0.246195 6 5.044853 3.451399 -…	NC(=O)C1(O)NN(c2ccc(O)cc2)C2C(=O)N(c3ccc(N4CCCCC4=O)cc3)CCC21	465.201218964
11414	-421.809568894	-421.702085	-421.660963	-421.661907	-421.669746	0.107484	0.148606	0.147662	0.139822	12.972603	17.810177	0.0	-113.838224	34.249737	92.659	30.297	86.548	17 Molecule: 11414 6 -2.735836 -0.685636 0.000003 8 -1.751750 0.324816 -0.000003 6 -0.442488 -0.077383 -0.000001 6 0.007567 -1.389515 -0.000001 6 1.382665 -1.645379 -0.000000 6 2.288511 -0.594259 0.000001 6 1.835097 0.726178 0.000001 6 0.474750 0.988760 0.000000 8 0.024012 2.268791 0.000000 1 -3.699304 -0.176376 0.000004 1 -2.653145 -1.314539 0.894221 1 -2.653150 -1.314544 -0.894213 1 -0.696821 -…	COc1ccccc1O	124.052429496
11415	-1067.40122289	-1067.140626	-1067.068337	-1067.069281	-1067.089097	0.260597	0.332886	0.331941	0.312126	16.359171	19.194159	0.0	-276.002519	54.575082	208.296	76.14	152.143	39 Molecule: 11415 8 6.816709 1.668617 0.250622 6 6.122739 0.698563 0.074855 8 6.509286 -0.391268 -0.596736 6 4.720880 0.617311 0.602679 7 4.011349 -0.412265 0.432518 6 2.656510 -0.417005 0.951541 6 1.742015 -0.970921 -0.148045 8 2.211364 -2.224762 -0.572182 6 0.330108 -1.144339 0.368243 8 -0.521465 -1.384702 -0.741625 6 -1.835187 -1.554210 -0.373954 6 -2.367210 -2.825493 -0.227128 6 -3.708676 -2…	O=C(O)C=NCC(O)COc1cccc2[nH]c3ccccc3c12	312.111006992
11418	-1050.94298748	-1050.621241	-1050.543035	-1050.543979	-1050.566765	0.321747	0.399953	0.399009	0.376222	16.257407	19.246358	0.0	-340.766544	57.695818	250.382	84.843	164.599	45 Molecule: 11418 6 -5.940807 -0.004331 0.305924 6 -4.602669 -0.669960 0.131128 6 -4.527513 -2.037627 -0.285892 6 -3.326877 -2.652455 -0.488621 6 -2.128247 -1.930605 -0.260923 7 -0.862678 -2.299542 -0.379652 6 -0.136711 -1.200232 -0.029467 6 1.332893 -1.205995 -0.044372 6 2.034525 -2.372008 0.281760 6 3.422161 -2.374484 0.292847 6 4.144131 -1.222789 -0.031272 6 5.652077 -1.261399 -0.046633 8 6.1…	Cc1ccc2nc(-c3ccc(CO)cc3)c(CC(=O)N(C)C)n2c1	323.16337691200005
11419	-190.41366804	-190.328347	-190.294782	-190.295727	-190.300981	0.085321	0.118886	0.117941	0.112687	10.771169	16.722356	0.0	-90.364483	28.984127	74.009	17.95	70.643	12 Molecule: 11419 7 1.396899 -0.599714 0.101888 6 0.679517 0.612393 -0.298392 6 -0.725887 0.583084 0.306155 7 -1.521060 -0.581040 -0.064795 1 2.274234 -0.677905 -0.405358 1 1.641429 -0.537579 1.088555 1 0.596048 0.604575 -1.392073 1 1.188321 1.549486 -0.017828 1 -1.269499 1.491526 0.025302 1 -0.638201 0.599353 1.401169 1 -0.924601 -1.399450 0.057122 1 -1.720385 -0.537598 -1.063122	NCCN	60.06874825599999
1142	-2232.18793311	-2231.709145	-2231.603869	-2231.604813	-2231.640268	0.478789	0.584064	0.58312	0.547665	17.373128	19.994559	0.0	-507.091963	72.948117	365.914	134.293	221.572	67 Molecule: 1142 6 6.576371 -2.029884 2.313325 6 5.319056 -2.245091 1.482970 6 4.595907 -0.951816 1.206342 8 4.978820 0.150236 1.524999 8 3.446915 -1.161362 0.536929 6 2.698972 0.020501 0.173332 6 3.690620 0.891803 -0.652631 8 4.366233 0.333905 -1.478726 6 3.819862 2.391553 -0.424095 17 4.723605 3.190480 -1.727780 6 1.985617 0.505498 1.485670 6 1.768303 1.994528 1.760941 6 0.620703 -0.238211 1.4…	CCC(=O)OC1(C(=O)CCl)C(C)CC2C3CC(F)C(=O)C(C)(C4OC4C(=O)C=O)C3(F)C(O)CC21C	532.1675520719999
11426	-1578.77520977	-1578.465077	-1578.38409	-1578.385034	-1578.410636	0.310133	0.391119	0.390175	0.364574	16.64889	19.67858	0.0	-328.466386	57.659187	244.839	101.745	170.45	48 Molecule: 11426 6 3.370789 1.375282 2.366613 6 2.796153 1.475112 0.943424 6 3.623722 0.596527 0.029077 6 4.756258 1.108016 -0.581652 6 5.594940 0.267174 -1.321582 6 5.308427 -1.077709 -1.444679 6 4.163015 -1.615940 -0.841855 8 3.963503 -2.929734 -1.037992 6 3.304141 -0.775859 -0.097220 6 2.023956 -1.234852 0.439843 8 1.776884 -2.546901 0.352239 6 1.070972 -0.365451 0.911084 6 -0.290845 -0.8263…	CC1c2cccc(O)c2C(O)=C2C(=O)C3(O)C(O)=C(C(N)=O)C(=O)OC(=O)C3C(O)C21	431.085245744
11433	-193.057360337	-193.000755	-192.966018	-192.966963	-192.972338	0.056606	0.091342	0.090398	0.085022	10.647043	16.670868	0.0	-59.952067	30.096417	56.725	16.666	73.108	10 Molecule: 11433 6 -1.287598 -0.613385 0.000000 6 -0.000000 0.186390 0.000001 6 1.287598 -0.613385 0.000000 8 -0.000000 1.395679 -0.000000 1 -1.329744 -1.262940 -0.880821 1 -2.141481 0.064309 0.000004 1 -1.329742 -1.262947 0.880816 1 1.329743 -1.262945 0.880817 1 2.141481 0.064310 0.000002 1 1.329744 -1.262941 -0.880821	CC(C)=O	58.041864812
11435	-731.505519853	-731.259215	-731.195627	-731.196572	-731.213228	0.246305	0.309892	0.308948	0.292292	15.120158	18.683985	0.0	-260.864788	48.705886	193.868	61.94	133.832	34 Molecule: 11435 6 -4.192776 1.273610 0.223586 6 -4.125502 -0.091760 -0.458682 6 -5.512160 -0.729089 -0.535171 6 -3.149596 -1.035220 0.269055 6 -1.728696 -0.529295 0.284650 6 -1.176503 0.060714 1.421990 6 0.125625 0.554429 1.413336 6 0.905481 0.474147 0.261815 6 2.313255 1.050754 0.241387 6 2.421792 2.265451 -0.686402 6 3.274133 -0.021397 -0.217585 8 3.528481 -0.319439 -1.362810 8 3.824742 -0.6…	CC(C)Cc1ccc(C(C)C(=O)OO)cc1	222.125594436
11440	-1303.69071083	-1303.399165	-1303.333994	-1303.334939	-1303.352455	0.291546	0.356716	0.355772	0.338256	15.943615	19.14535	0.0	-308.780229	49.471362	223.25	70.074	137.163	40 Molecule: 11440 8 -1.191225 -1.080244 -1.309083 7 -1.365140 -1.007759 0.040499 6 -0.569384 0.147163 0.649336 6 -1.118538 1.503812 0.247097 6 -1.430086 1.845290 -1.074254 6 -1.880412 3.128355 -1.370827 6 -2.011645 4.086432 -0.367799 6 -1.699121 3.752689 0.946101 6 -1.259675 2.466900 1.248398 6 0.912554 0.011747 0.368433 6 1.435456 0.036711 -0.929271 6 2.806622 -0.052603 -1.135468 6 3.661193 -0.…	[O-][N+]1(C(c2ccccc2)c2ccc(Cl)cc2)CCNCC1	302.11859090800004
[truncated: 13,821 more rows]
